# Supplementary material for: Data on numerosity discrimination, inhibition and arithmetic during the early school years
Source: Data Brief. 2019 May 25;25:104062. doi: 10.1016/j.dib.2019.104062 (PMC6558229; doi:10.1016/j.dib.2019.104062)
Supplement: Multimedia component 2 [file mmc2.csv]

Participant_Number	School	Gender	English_additional_lang	Learning_Difficulty	Learning_Difficulty_Info	Age	Raven_CPM	Addition	Subtraction	HTKS_inhibition	Ratio23_congruent_raw	Ratio23_congruent_proportion	Ratio23_congruent_adjusted	Ratio23_incongruent_raw	Ratio23_incongruent_proportion	Ratio23_incongruent_adjusted	Ratio23_supercongruent_raw	Ratio23_supercongruent_proportion	Ratio23_supercongruent_adjusted	Ratio23_superincongruent_raw	Ratio23_superincongruent_proportion	Ratio23_superincongruent_adjusted	Ratio56_congruent_raw	Ratio56_congruent_proportion	Ratio56_congruent_adjusted	Ratio56_incongruent_raw	Ratio56_incongruent_proportion	Ratio56_incongruent_adjusted	Ratio56_supercongruent_raw	Ratio56_supercongruent_proportion	Ratio56_supercongruent_adjusted	Ratio56_superincongruent_raw	Ratio56_superincongruent_proportion	Ratio56_superincongruent_adjusted
1	1	Male	Yes	No		83	5	11	7	31	-9999	-9999	-9999	-9999	-9999	-9999	-9999	-9999	-9999	-9999	-9999	-9999	-9999	-9999	-9999	-9999	-9999	-9999	-9999	-9999	-9999	-9999	-9999	-9999
2	1	Male	No	No		79	6	11	8	37	10	0.714285714	10	8	0.380952381	-9999	11	0.611111111	11	7	0.318181818	-9999	14	0.538461538	14	5	0.277777778	-9999	10	0.833333333	10	4	0.333333333	-9999
3	1	Female	No	No		85	7	15	0	40	16	1	16	15	1	15	24	1	24	14	0.875	14	13	0.722222222	13	13	0.722222222	13	16	0.941176471	16	11	0.916666667	11
5	1	Female	No	No		87	8	15	10	36	22	1	22	18	1	18	25	1	25	16	1	16	13	0.8125	13	16	1	16	18	1	18	14	0.823529412	14
6	1	Female	No	No		78	11	13	8	38	32	0.96969697	32	20	0.833333333	20	39	1	39	21	0.777777778	21	17	0.708333333	17	22	0.733333333	22	22	0.55	22	19	0.612903226	19
8	1	Female	No	No		80	8	3	-9999	30	24	1	24	18	0.947368421	18	36	1	36	14	0.933333333	14	22	0.916666667	22	16	0.842105263	16	24	0.888888889	24	14	0.7	14
9	1	Female	No	No		77	7	-9999	0	28	-9999	-9999	-9999	-9999	-9999	-9999	-9999	-9999	-9999	-9999	-9999	-9999	-9999	-9999	-9999	-9999	-9999	-9999	-9999	-9999	-9999	-9999	-9999	-9999
10	1	Male	No	No		87	9	18	11	29	18	1	18	11	0.916666667	11	21	1	21	12	0.5	12	9	0.75	9	2	0.285714286	-9999	9	1	9	8	0.533333333	8
11	1	Female	Yes	No		84	8	9	7	33	9	1	9	9	0.75	9	14	1	14	5	1	5	15	1	15	9	0.6	9	17	1	17	6	0.428571429	-9999
13	1	Male	No	No		87	10	3	0	27	-9999	-9999	-9999	-9999	-9999	-9999	-9999	-9999	-9999	-9999	-9999	-9999	-9999	-9999	-9999	-9999	-9999	-9999	-9999	-9999	-9999	-9999	-9999	-9999
14	1	Male	No	No		83	8	10	6	28	14	0.636363636	14	10	0.555555556	10	22	0.88	22	9	0.45	-9999	11	0.611111111	11	11	0.47826087	-9999	18	0.818181818	18	15	0.625	15
15	1	Female	No	No		85	5	20	10	38	40	1	40	26	0.928571429	26	33	1	33	19	0.95	19	13	0.590909091	13	13	0.565217391	13	26	1	26	11	0.578947368	11
16	1	Female	Yes	No		84	7	2	1	16	9	0.75	9	7	0.538461538	7	10	1	10	4	0.333333333	-9999	6	0.75	6	6	0.461538462	-9999	9	0.9	9	10	0.555555556	10
18	1	Female	No	No		81	8	12	8	32	24	1	24	13	0.866666667	13	21	1	21	18	1	18	9	0.75	9	9	0.75	9	11	1	11	16	0.888888889	16
19	1	Female	No	No		86	8	11	9	38	23	1	23	20	1	20	24	1	24	10	0.833333333	10	15	0.882352941	15	11	0.785714286	11	16	1	16	8	0.5	8
20	1	Male	No	No		80	10	14	8	29	24	1	24	14	1	14	16	0.941176471	16	17	0.944444444	17	11	0.733333333	11	13	0.928571429	13	15	1	15	10	1	10
21	1	Female	No	No		85	8	8	5	30	-9999	-9999	-9999	-9999	-9999	-9999	-9999	-9999	-9999	-9999	-9999	-9999	-9999	-9999	-9999	-9999	-9999	-9999	-9999	-9999	-9999	-9999	-9999	-9999
22	1	Male	No	No		87	7	11	8	34	24	0.888888889	24	22	0.666666667	22	34	1	34	13	0.433333333	-9999	16	0.571428571	16	25	0.694444444	25	26	0.722222222	26	18	0.5625	18
23	1	Male	Yes	No		85	9	24	18	38	28	1	28	15	0.882352941	15	27	1	27	22	1	22	20	0.952380952	20	13	0.928571429	13	6	0.5	6	17	0.944444444	17
24	1	Male	Yes	No		80	7	24	9	40	26	1	26	24	1	24	40	1	40	30	1	30	30	0.833333333	30	17	0.85	17	18	0.947368421	18	6	0.666666667	6
26	1	Female	Yes	No		81	8	4	6	37	20	1	20	18	1	18	16	1	16	20	1	20	13	0.866666667	13	12	0.8	12	16	0.888888889	16	12	0.6	12
27	1	Male	No	No		80	9	6	5	32	18	0.72	18	16	0.888888889	16	18	1	18	10	0.454545455	-9999	13	0.722222222	13	14	0.608695652	14	14	0.777777778	14	10	0.454545455	-9999
28	1	Female	No	No		77	8	9	3	29	19	1	19	17	0.944444444	17	27	1	27	13	0.8125	13	16	0.666666667	16	12	0.75	12	19	0.826086957	19	9	0.391304348	-9999
29	1	Female	No	No		77	-9999	-9999	7	39	27	0.9	27	14	0.583333333	14	28	1	28	14	0.736842105	14	15	0.5	15	10	0.434782609	-9999	16	0.533333333	16	10	0.333333333	-9999
31	1	Male	No	No		81	7	11	4	38	18	1	18	15	0.833333333	15	24	1	24	10	0.714285714	10	15	0.882352941	15	15	0.833333333	15	18	1	18	7	0.411764706	-9999
32	1	Female	No	No		87	5	0	0	5	16	0.41025641	-9999	20	0.512820513	20	19	0.575757576	19	11	0.366666667	-9999	18	0.486486486	-9999	16	0.484848485	-9999	21	0.525	21	19	0.542857143	19
33	1	Female	No	No		86	6	13	10	-9999	30	1	30	22	0.88	22	29	1	29	25	0.961538462	25	24	0.888888889	24	15	0.625	15	24	0.96	24	12	0.461538462	-9999
34	1	Female	No	No		79	-9999	13	7	39	21	1	21	15	0.652173913	15	23	1	23	5	0.2	-9999	17	0.80952381	17	13	0.619047619	13	19	0.863636364	19	8	0.363636364	-9999
35	1	Male	No	No		77	10	12	-9999	-9999	18	1	18	13	0.866666667	13	17	0.894736842	17	11	0.785714286	11	11	0.785714286	11	9	0.692307692	9	14	1	14	11	0.733333333	11
37	1	Male	No	No		77	5	0	0	-9999	-9999	-9999	-9999	-9999	-9999	-9999	-9999	-9999	-9999	-9999	-9999	-9999	-9999	-9999	-9999	-9999	-9999	-9999	-9999	-9999	-9999	-9999	-9999	-9999
38	1	Male	No	No		77	-9999	-9999	5	36	18	1	18	20	0.952380952	20	16	1	16	14	1	14	6	0.857142857	6	11	0.846153846	11	11	0.611111111	11	8	0.571428571	8
39	1	Male	No	No		86	8	4	1	36	27	1	27	18	1	18	30	1	30	11	0.916666667	11	17	0.944444444	17	14	0.777777778	14	24	1	24	11	0.733333333	11
40	1	Female	Yes	No		87	8	-9999	6	36	-9999	-9999	-9999	-9999	-9999	-9999	18	1	18	-9999	-9999	-9999	-9999	-9999	-9999	11	0.611111111	11	15	0.882352941	15	10	0.769230769	10
42	1	Male	Yes	No		78	9	8	7	39	12	1	12	12	1	12	15	1	15	11	0.916666667	11	9	0.75	9	8	0.666666667	8	19	1	19	6	0.666666667	6
43	1	Female	No	No		83	-9999	23	8	37	6	0.461538462	-9999	13	0.325	-9999	34	1	34	24	1	24	19	0.95	19	19	0.558823529	19	11	0.423076923	-9999	19	0.791666667	19
45	1	Male	No	No		78	6	13	13	36	19	1	19	20	1	20	18	1	18	16	0.941176471	16	14	0.875	14	11	0.846153846	11	17	1	17	13	0.764705882	13
46	1	Female	Yes	No		84	9	9	2	40	22	0.846153846	22	19	0.59375	19	29	1	29	9	0.346153846	-9999	23	0.676470588	23	14	0.482758621	-9999	24	0.727272727	24	11	0.379310345	-9999
47	1	Female	Yes	No		85	7	19	10	39	-9999	-9999	-9999	-9999	-9999	-9999	-9999	-9999	-9999	-9999	-9999	-9999	-9999	-9999	-9999	-9999	-9999	-9999	-9999	-9999	-9999	-9999	-9999	-9999
50	1	Female	No	No		78	8	7	8	38	18	1	18	15	1	15	18	1	18	14	0.875	14	18	1	18	12	0.857142857	12	18	1	18	6	0.428571429	-9999
51	1	Female	Yes	No		82	8	11	11	39	21	1	21	14	0.875	14	19	0.904761905	19	15	1	15	16	0.888888889	16	14	0.933333333	14	16	0.8	16	12	0.857142857	12
52	1	Female	Yes	No		77	8	9	3	40	21	0.954545455	21	24	1	24	25	1	25	17	0.944444444	17	13	0.8125	13	8	0.5	8	23	0.958333333	23	10	0.625	10
53	1	Female	No	No		86	7	5	0	32	-9999	-9999	-9999	7	0.777777778	7	11	1	11	10	0.833333333	10	5	0.833333333	5	5	0.833333333	5	2	0.333333333	-9999	5	0.263157895	-9999
54	1	Male	No	No		86	5	7	6	40	18	1	18	19	0.791666667	19	27	1.173913043	27	1	0.055555556	-9999	10	0.833333333	10	13	0.722222222	13	23	1	23	14	0.608695652	14
55	1	Male	No	No		76	6	4	2	28	6	1	6	12	0.75	12	16	1	16	4	0.5	4	16	0.842105263	16	10	0.625	10	13	0.722222222	13	10	0.833333333	10
56	1	Female	Yes	No		82	8	14	8	34	-9999	-9999	-9999	-9999	-9999	-9999	-9999	-9999	-9999	18	0.947368421	18	14	0.875	14	-9999	-9999	-9999	19	0.95	19	11	0.647058824	11
57	1	Male	No	No		81	8	13	4	19	6	1	6	-9999	-9999	-9999	-9999	-9999	-9999	-9999	-9999	-9999	-9999	-9999	-9999	7	0.636363636	7	10	1	10	3	1	3
58	9	Female	No	No		77	8	13	6	38	24	1	24	17	1	17	29	0.966666667	29	18	1	18	15	0.833333333	15	7	0.7	7	17	0.944444444	17	15	0.882352941	15
59	9	Female	No	No		80	4	-9999	-9999	-9999	18	0.9	18	5	0.454545455	-9999	12	1	12	1	0.1	-9999	4	0.5	4	1	0.076923077	-9999	2	0.181818182	-9999	1	0.1	-9999
60	9	Female	No	No		75	7	1	-9999	35	21	0.954545455	21	10	0.625	10	24	1	24	0	0	-9999	10	0.833333333	10	4	0.5	4	8	0.5	8	8	0.5	8
61	9	Male	No	No		79	8	11	9	37	17	0.944444444	17	21	0.913043478	21	22	0.916666667	22	24	0.923076923	24	14	0.777777778	14	9	0.5	9	12	0.6	12	12	0.6	12
62	9	Female	No	No		82	10	19	-9999	-9999	-9999	-9999	-9999	13	1	13	24	0.923076923	24	20	0.869565217	20	22	0.916666667	22	-9999	-9999	-9999	-9999	-9999	-9999	-9999	-9999	-9999
64	9	Female	No	No		84	8	24	16	38	30	1	30	22	0.956521739	22	23	1	23	24	1	24	21	0.875	21	15	0.789473684	15	16	1	16	12	0.857142857	12
65	9	Male	Yes	No		75	-9999	-9999	5	33	4	1	4	4	0.444444444	-9999	7	1	7	5	0.714285714	5	3	0.428571429	-9999	2	0.666666667	2	4	0.666666667	4	2	0.4	-9999
66	9	Female	No	No		87	10	13	9	37	12	1	12	19	1	19	24	1	24	23	1	23	23	0.958333333	23	16	0.888888889	16	17	1	17	20	0.952380952	20
67	9	Male	No	No		87	7	23	5	40	27	1	27	22	0.916666667	22	36	1	36	15	0.789473684	15	18	0.75	18	16	0.695652174	16	26	0.866666667	26	13	0.619047619	13
68	9	Female	No	No		78	7	11	6	34	16	1	16	10	0.833333333	10	11	1	11	12	0.631578947	12	15	0.833333333	15	8	0.571428571	8	12	0.666666667	12	4	0.19047619	-9999
69	9	Male	No	No		80	5	5	0	26	13	0.481481481	-9999	20	0.5	20	-9999	-9999	-9999	17	0.607142857	17	6	0.545454545	6	5	0.357142857	-9999	15	0.535714286	15	20	0.512820513	20
70	9	Male	No	No		80	7	7	5	39	11	0.846153846	11	8	0.888888889	8	12	0.923076923	12	14	1	14	12	0.75	12	5	0.277777778	-9999	13	0.8125	13	10	0.769230769	10
73	9	Male	No	No		85	7	15	7	36	18	1	18	21	0.954545455	21	22	1	22	10	0.666666667	10	17	1	17	14	0.823529412	14	20	1	20	9	0.5625	9
74	9	Male	No	No		83	9	7	1	30	15	0.5	15	7	0.875	7	27	1	27	11	0.846153846	11	14	0.666666667	14	7	0.411764706	-9999	19	0.487179487	-9999	11	0.5	11
75	9	Male	No	No		75	5	2	0	35	11	0.916666667	11	3	0.25	-9999	20	1	20	9	0.75	9	7	0.388888889	-9999	6	0.5	6	8	0.666666667	8	5	0.416666667	-9999
76	9	Female	Yes	No		81	7	20	5	22	-9999	-9999	-9999	-9999	-9999	-9999	19	0.487179487	-9999	-9999	-9999	-9999	-9999	-9999	-9999	19	0.527777778	19	16	0.457142857	-9999	19	0.542857143	19
80	9	Male	No	No		87	8	26	12	38	26	1	26	21	0.777777778	21	29	0.966666667	29	15	1	15	23	0.92	23	16	0.761904762	16	26	0.896551724	26	15	0.833333333	15
81	9	Female	No	No		82	9	16	7	38	39	0.975	39	21	1	21	40	1	40	23	0.958333333	23	16	0.8	16	13	0.722222222	13	24	1	24	6	0.352941176	-9999
82	9	Female	No	No		81	9	12	6	39	18	1	18	14	1	14	7	1	7	13	1	13	14	0.777777778	14	9	0.692307692	9	17	0.894736842	17	10	0.833333333	10
83	9	Female	Yes	No		82	9	45	22	36	28	0.7	28	28	0.933333333	28	40	1	40	33	0.825	33	31	0.775	31	26	0.764705882	26	26	0.722222222	26	16	0.571428571	16
84	9	Female	Yes	No		82	7	10	8	34	12	1	12	17	0.944444444	17	12	1	12	12	1	12	11	0.916666667	11	16	0.727272727	16	11	0.916666667	11	11	0.6875	11
85	9	Female	No	No		89	9	12	7	38	25	1	25	19	1	19	25	1	25	18	1	18	19	1	19	8	0.615384615	8	15	1	15	12	0.666666667	12
86	9	Male	No	No		78	9	14	10	37	12	0.631578947	12	13	0.722222222	13	16	1	16	18	1	18	16	0.842105263	16	10	0.555555556	10	10	0.666666667	10	11	0.55	11
87	9	Male	No	No		82	10	18	7	38	22	1	22	21	0.954545455	21	28	1	28	20	0.909090909	20	17	0.739130435	17	19	0.655172414	19	11	0.578947368	11	17	0.607142857	17
88	9	Female	No	No		77	8	18	9	37	28	1	28	20	1	20	19	1	19	19	1	19	12	0.857142857	12	12	1	12	8	0.533333333	8	14	0.933333333	14
89	9	Female	Yes	No		78	7	14	9	32	12	1	12	11	0.916666667	11	16	1	16	10	0.714285714	10	9	0.818181818	9	8	0.666666667	8	16	0.888888889	16	11	0.846153846	11
90	9	Female	No	No		81	7	27	12	35	30	1	30	16	1	16	29	1	29	20	0.952380952	20	22	0.88	22	10	0.526315789	10	20	1	20	10	0.476190476	-9999
91	9	Female	No	No		80	6	6	4	36	22	1	22	15	0.9375	15	18	1	18	13	0.8125	13	10	0.909090909	10	12	0.666666667	12	23	0.958333333	23	4	0.25	-9999
92	9	Male	No	No		84	7	14	9	34	-9999	-9999	-9999	-9999	-9999	-9999	-9999	-9999	-9999	-9999	-9999	-9999	-9999	-9999	-9999	-9999	-9999	-9999	-9999	-9999	-9999	-9999	-9999	-9999
93	9	Male	No	No		86	11	58	33	38	18	1	18	24	1	24	34	1	34	34	0.944444444	34	22	0.916666667	22	-9999	-9999	-9999	-9999	-9999	-9999	-9999	-9999	-9999
94	9	Male	Yes	No		82	9	20	18	38	18	1	18	13	0.619047619	13	18	1	18	1	0.058823529	-9999	14	0.875	14	7	0.388888889	-9999	18	1	18	5	0.263157895	-9999
95	9	Male	Yes	No		84	9	8	6	32	16	1	16	-9999	-9999	-9999	21	1	21	21	1	21	16	0.888888889	16	9	0.642857143	9	20	0.909090909	20	10	0.714285714	10
97	9	Female	No	No		83	10	30	20	-9999	26	1	26	18	1	18	38	1	38	23	0.958333333	23	19	0.76	19	18	0.75	18	25	0.833333333	25	18	0.6	18
98	9	Male	No	No		84	7	9	8	36	21	1	21	19	1	19	28	1	28	18	1	18	16	0.888888889	16	17	0.894736842	17	24	1	24	17	0.708333333	17
99	9	Female	Yes	No		80	9	12	14	35	30	1	30	23	0.92	23	30	1	30	15	0.833333333	15	14	0.583333333	14	12	0.666666667	12	20	1	20	11	0.6875	11
102	9	Male	No	No		81	9	13	6	39	10	1	10	12	1	12	8	1	8	6	1	6	6	1	6	6	1	6	5	0.833333333	5	5	0.833333333	5
103	9	Female	No	No		77	7	15	6	36	19	0.904761905	19	13	0.541666667	13	22	0.956521739	22	1	0.055555556	-9999	14	0.875	14	6	0.315789474	-9999	8	0.444444444	-9999	5	0.416666667	-9999
104	9	Male	No	No		79	9	19	10	38	24	1	24	21	1	21	24	1	24	13	0.764705882	13	19	1	19	13	0.722222222	13	21	0.954545455	21	7	0.291666667	-9999
105	9	Male	Yes	No		87	10	40	-9999	-9999	-9999	-9999	-9999	-9999	-9999	-9999	-9999	-9999	-9999	-9999	-9999	-9999	-9999	-9999	-9999	-9999	-9999	-9999	-9999	-9999	-9999	-9999	-9999	-9999
106	9	Female	Yes	No		84	10	10	10	35	23	1	23	14	0.875	14	29	1	29	17	0.708333333	17	23	0.821428571	23	17	0.566666667	17	21	0.875	21	6	0.333333333	-9999
107	9	Male	No	Yes	Visual Impairment	83	4	-9999	3	31	6	0.6	6	5	0.454545455	-9999	9	1	9	0	0	-9999	5	0.625	5	0	0	-9999	4	0.666666667	4	2	0.181818182	-9999
108	9	Female	No	Yes		89	9	9	10	34	17	1	17	22	1	22	22	1	22	16	0.8	16	10	0.909090909	10	11	0.47826087	-9999	21	0.954545455	21	14	0.875	14
109	9	Female	No	Yes	Hearing Repeating student	88	9	13	11	40	-9999	-9999	-9999	-9999	-9999	-9999	-9999	-9999	-9999	-9999	-9999	-9999	-9999	-9999	-9999	-9999	-9999	-9999	-9999	-9999	-9999	-9999	-9999	-9999
110	9	Female	No	No		76	7	10	7	38	20	0.952380952	20	14	0.666666667	14	18	1	18	7	0.636363636	7	11	0.733333333	11	14	0.666666667	14	20	0.909090909	20	9	0.409090909	-9999
111	9	Male	No	No		76	6	4	6	33	20	1	20	15	0.882352941	15	19	1	19	14	0.777777778	14	10	0.666666667	10	14	0.666666667	14	17	0.894736842	17	15	0.555555556	15
112	9	Male	No	Yes	ASD	83	9	9	4	24	18	1	18	9	0.45	-9999	18	1	18	6	0.285714286	-9999	11	0.611111111	11	4	0.333333333	-9999	8	0.5	8	6	0.4	-9999
113	9	Male	No	Yes		77	6	3	0	35	-9999	-9999	-9999	-9999	-9999	-9999	-9999	-9999	-9999	-9999	-9999	-9999	-9999	-9999	-9999	-9999	-9999	-9999	-9999	-9999	-9999	-9999	-9999	-9999
114	9	Male	No	No		79	10	15	5	36	26	1	26	18	0.857142857	18	21	1	21	4	0.571428571	4	10	0.833333333	10	2	0.2	-9999	7	0.583333333	7	7	0.583333333	7
115	9	Female	No	No		79	8	15	-9999	-9999	22	0.916666667	22	26	0.866666667	26	30	1	30	22	0.846153846	22	24	0.888888889	24	16	0.592592593	16	22	0.846153846	22	11	0.423076923	-9999
116	9	Male	No	No		77	8	31	9	36	25	0.925925926	25	16	0.666666667	16	39	1	39	26	0.896551724	26	23	0.766666667	23	12	0.444444444	-9999	20	0.869565217	20	19	0.575757576	19
117	9	Female	No	No		75	11	13	10	37	20	1	20	15	1	15	19	1	19	16	0.941176471	16	10	0.833333333	10	13	0.928571429	13	18	1	18	10	0.588235294	10
119	9	Female	Yes	No		75	7	-9999	-9999	32	5	0.833333333	5	12	0.923076923	12	23	1	23	11	0.785714286	11	6	0.461538462	-9999	0	0	-9999	11	0.785714286	11	1	0.083333333	-9999
120	9	Female	No	No		79	-9999	8	7	36	17	0.944444444	17	13	0.8125	13	16	1	16	4	0.307692308	-9999	11	0.916666667	11	11	0.733333333	11	15	0.882352941	15	4	0.4	-9999
122	9	Male	No	No		83	8	10	7	38	19	1	19	22	1	22	18	1	18	19	1	19	15	0.882352941	15	13	0.764705882	13	15	0.833333333	15	9	0.75	9
125	9	Female	No	No		83	9	14	12	36	26	1	26	25	0.892857143	25	23	1	23	11	0.785714286	11	15	0.833333333	15	16	0.761904762	16	18	1	18	16	0.888888889	16
126	9	Female	No	No		87	11	17	7	40	33	1	33	21	0.875	21	40	1	40	16	0.888888889	16	20	0.833333333	20	15	0.652173913	15	28	0.965517241	28	10	0.4	-9999
128	9	Male	No	No		78	9	6	9	31	22	0.846153846	22	7	0.636363636	7	24	0.96	24	9	0.428571429	-9999	3	0.176470588	-9999	3	0.176470588	-9999	9	0.391304348	-9999	0	0	-9999
130	9	Male	Yes	No		87	9	17	15	38	28	1	28	21	1	21	23	1	23	13	1	13	18	0.947368421	18	14	0.875	14	21	0.875	21	11	0.916666667	11
131	4	Female	No	No		77	8	23	11	39	31	0.911764706	31	16	0.761904762	16	31	1	31	21	0.875	21	21	0.875	21	14	0.777777778	14	22	0.956521739	22	10	0.434782609	-9999
134	4	Male	No	No		77	9	18	12	31	26	1	26	20	0.952380952	20	24	0.96	24	14	0.777777778	14	16	0.666666667	16	8	0.380952381	-9999	14	0.56	14	7	0.333333333	-9999
135	4	Female	No	No		77	6	11	6	37	19	1	19	16	0.888888889	16	21	1	21	9	0.642857143	9	14	0.777777778	14	11	0.578947368	11	17	0.894736842	17	7	0.411764706	-9999
137	4	Female	No	No		84	-9999	14	8	39	25	1	25	22	0.88	22	25	1	25	13	0.722222222	13	17	0.944444444	17	12	0.666666667	12	22	0.956521739	22	6	0.333333333	-9999
138	4	Male	No	No		81	7	10	6	35	19	1	19	14	0.666666667	14	24	1	24	6	0.285714286	-9999	13	0.65	13	11	0.6875	11	17	0.944444444	17	7	0.583333333	7
140	4	Female	No	No		79	8	-9999	8	34	11	0.916666667	11	6	0.857142857	6	10	1	10	11	1	11	9	0.75	9	3	0.428571429	-9999	11	0.916666667	11	6	0.545454545	6
141	4	Male	Yes	No		79	7	22	10	34	13	0.541666667	13	13	0.541666667	13	24	0.857142857	24	16	0.888888889	16	10	0.384615385	-9999	13	0.481481481	-9999	9	0.375	-9999	8	0.380952381	-9999
142	4	Female	No	No		74	9	9	8	39	16	0.941176471	16	8	0.666666667	8	20	1	20	12	0.857142857	12	11	0.916666667	11	8	0.4	-9999	12	0.666666667	12	14	0.583333333	14
144	4	Female	No	No		73	7	7	-9999	19	12	1	12	24	0.96	24	30	1	30	33	0.916666667	33	19	0.791666667	19	13	0.866666667	13	24	0.923076923	24	7	0.388888889	-9999
145	4	Male	Yes	No		75	10	11	12	39	15	0.625	15	10	0.416666667	-9999	22	1	22	9	0.692307692	9	17	0.708333333	17	12	0.666666667	12	17	0.894736842	17	14	0.56	14
146	4	Female	No	No		87	10	14	10	38	16	0.941176471	16	16	0.888888889	16	21	1	21	13	0.684210526	13	11	0.6875	11	12	0.631578947	12	15	0.882352941	15	9	0.473684211	-9999
147	4	Female	No	No		80	9	15	12	35	19	0.863636364	19	17	0.708333333	17	24	0.888888889	24	6	0.25	-9999	18	0.75	18	9	0.5	9	15	0.625	15	5	0.25	-9999
148	4	Female	No	No		81	8	15	9	40	27	0.794117647	27	25	0.625	25	32	1	32	18	0.620689655	18	19	0.791666667	19	15	0.6	15	17	0.68	17	12	0.5	12
149	4	Male	No	No		77	10	7	-9999	14	23	1	23	18	0.9	18	19	0.95	19	10	0.588235294	10	11	0.611111111	11	12	0.571428571	12	14	0.933333333	14	8	0.470588235	-9999
150	4	Female	No	No		89	8	13	9	38	24	1	24	36	1	36	22	1	22	40	1	40	17	0.80952381	17	12	0.8	12	24	1	24	21	0.875	21
152	4	Female	No	No		75	7	13	12	38	26	0.866666667	26	25	0.833333333	25	28	1	28	15	0.714285714	15	19	0.612903226	19	23	0.575	23	25	0.694444444	25	18	0.642857143	18
153	7	Male	No	Yes	ADHD	80	10	11	5	39	22	0.55	22	20	0.588235294	20	14	0.7	14	7	0.233333333	-9999	19	0.475	-9999	10	0.333333333	-9999	21	0.525	21	22	0.55	22
154	7	Female	No	No		85	7	8	5	36	12	1	12	9	0.75	9	6	1	6	8	0.533333333	8	11	0.6875	11	13	0.541666667	13	11	0.6875	11	8	0.444444444	-9999
155	7	Male	No	Yes	ASD	92	-9999	3	0	29	-9999	-9999	-9999	-9999	-9999	-9999	-9999	-9999	-9999	-9999	-9999	-9999	-9999	-9999	-9999	-9999	-9999	-9999	-9999	-9999	-9999	-9999	-9999	-9999
156	7	Male	No	Yes	SLI/II	98	7	-9999	-9999	-9999	-9999	-9999	-9999	-9999	-9999	-9999	-9999	-9999	-9999	-9999	-9999	-9999	-9999	-9999	-9999	-9999	-9999	-9999	-9999	-9999	-9999	-9999	-9999	-9999
157	7	Female	No	Yes	PI Coordination balance	87	9	18	10	38	-9999	-9999	-9999	-9999	-9999	-9999	-9999	-9999	-9999	-9999	-9999	-9999	-9999	-9999	-9999	-9999	-9999	-9999	-9999	-9999	-9999	-9999	-9999	-9999
159	7	Female	No	No		81	7	14	13	36	-9999	-9999	-9999	-9999	-9999	-9999	-9999	-9999	-9999	-9999	-9999	-9999	-9999	-9999	-9999	-9999	-9999	-9999	-9999	-9999	-9999	-9999	-9999	-9999
160	7	Male	No	No		81	8	12	6	29	7	0.466666667	-9999	13	0.722222222	13	19	1	19	6	0.315789474	-9999	11	0.578947368	11	10	0.769230769	10	12	0.631578947	12	11	0.5	11
161	7	Male	No	No		88	8	14	15	38	19	0.863636364	19	12	0.8	12	18	1	18	5	0.454545455	-9999	8	0.5	8	6	0.461538462	-9999	14	0.933333333	14	6	0.4	-9999
162	7	Male	No	No		79	9	15	8	38	38	0.95	38	18	1	18	30	1	30	30	1	30	20	0.833333333	20	15	0.833333333	15	26	0.866666667	26	12	0.631578947	12
163	7	Male	No	Yes	hearing	78	7	10	-9999	-9999	40	1	40	16	0.941176471	16	19	1	19	19	0.904761905	19	14	0.875	14	15	0.75	15	8	0.888888889	8	14	1	14
164	7	Female	No	No		78	8	4	0	12	8	1	8	8	0.8	8	21	0.954545455	21	12	1	12	8	0.888888889	8	8	0.727272727	8	9	0.9	9	9	0.75	9
165	7	Female	No	No		85	10	8	6	32	15	0.625	15	8	0.888888889	8	15	1	15	18	0.9	18	15	0.394736842	-9999	7	0.388888889	-9999	12	0.5	12	11	0.523809524	11
167	7	Female	No	No		80	8	4	0	37	24	0.923076923	24	11	0.578947368	11	7	0.4375	-9999	10	0.555555556	10	14	0.777777778	14	15	0.625	15	12	0.5	12	10	0.666666667	10
168	7	Male	No	No		85	-9999	15	10	35	24	0.6	24	12	0.5	12	24	0.705882353	24	9	0.3	-9999	13	0.541666667	13	25	0.625	25	26	0.65	26	15	0.454545455	-9999
169	7	Female	Yes	No		82	9	8	5	34	14	1	14	12	1	12	11	1	11	10	0.769230769	10	6	1	6	7	0.583333333	7	9	1	9	7	0.583333333	7
170	7	Female	No	No		84	8	1	6	32	8	1	8	5	0.833333333	5	18	1	18	12	0.705882353	12	10	0.555555556	10	8	0.615384615	8	11	0.916666667	11	4	0.333333333	-9999
171	7	Female	No	No		83	5	-9999	5	36	14	0.875	14	22	0.916666667	22	20	1	20	17	0.944444444	17	10	0.714285714	10	11	0.647058824	11	10	0.909090909	10	4	0.307692308	-9999
172	7	Female	No	Yes	II/ hearing	99	9	2	1	22	-9999	-9999	-9999	-9999	-9999	-9999	-9999	-9999	-9999	-9999	-9999	-9999	-9999	-9999	-9999	-9999	-9999	-9999	-9999	-9999	-9999	-9999	-9999	-9999
173	7	Male	No	No		83	7	22	11	37	28	1	28	25	0.925925926	25	18	1	18	21	0.954545455	21	20	0.869565217	20	18	0.857142857	18	23	0.958333333	23	8	0.8	8
174	7	Female	No	No		78	6	5	5	40	18	0.782608696	18	10	0.416666667	-9999	29	1	29	12	0.5	12	15	0.576923077	15	17	0.53125	17	30	0.833333333	30	12	0.48	-9999
175	7	Female	No	No		76	4	11	11	35	24	1	24	18	0.947368421	18	25	1	25	4	0.19047619	-9999	16	0.8	16	17	0.566666667	17	17	0.566666667	17	8	0.444444444	-9999
176	7	Male	No	No		80	8	7	7	36	11	1	11	10	0.833333333	10	24	1	24	13	1	13	10	0.909090909	10	7	0.583333333	7	17	0.944444444	17	5	0.416666667	-9999
177	7	Male	Yes	Yes	ASD	86	9	10	-9999	-9999	-9999	-9999	-9999	-9999	-9999	-9999	-9999	-9999	-9999	-9999	-9999	-9999	-9999	-9999	-9999	-9999	-9999	-9999	-9999	-9999	-9999	-9999	-9999	-9999
178	7	Female	No	No		87	8	5	6	40	15	1	15	17	0.894736842	17	23	1	23	10	0.555555556	10	18	0.947368421	18	10	0.769230769	10	17	0.944444444	17	5	0.416666667	-9999
179	7	Male	No	No		79	10	23	14	40	21	1	21	16	0.666666667	16	30	1	30	14	0.777777778	14	10	0.588235294	10	10	0.588235294	10	8	0.888888889	8	6	0.428571429	-9999
180	7	Female	No	No		78	10	7	6	39	21	0.954545455	21	10	0.714285714	10	20	0.833333333	20	9	0.346153846	-9999	12	0.5	12	11	0.458333333	-9999	15	0.833333333	15	9	0.409090909	-9999
181	7	Male	No	No		90	11	14	4	40	25	0.833333333	25	21	0.7	21	40	1	40	7	0.194444444	-9999	31	0.837837838	31	22	0.55	22	26	0.65	26	13	0.619047619	13
182	7	Male	No	No		86	11	13	9	38	18	1	18	16	0.941176471	16	23	0.958333333	23	20	0.952380952	20	20	0.869565217	20	15	0.833333333	15	21	0.84	21	13	0.65	13
183	7	Female	No	No		80	8	5	6	35	12	1	12	18	0.818181818	18	23	0.884615385	23	8	0.444444444	-9999	12	0.545454545	12	12	0.571428571	12	7	0.636363636	7	14	0.482758621	-9999
184	7	Female	No	No		87	9	15	9	35	23	0.958333333	23	27	0.9	27	29	1	29	25	0.625	25	24	1	24	12	0.4	-9999	40	1	40	17	0.566666667	17
185	7	Male	No	No		88	-9999	9	3	38	13	1	13	12	0.923076923	12	17	1	17	10	0.588235294	10	8	0.615384615	8	5	0.5	5	10	0.833333333	10	5	0.555555556	5
186	7	Female	No	No		79	-9999	9	5	36	19	1	19	18	0.9	18	24	1	24	20	0.952380952	20	15	0.833333333	15	14	0.736842105	14	20	1	20	15	0.714285714	15
189	7	Male	No	No		85	9	16	11	39	-9999	-9999	-9999	-9999	-9999	-9999	-9999	-9999	-9999	-9999	-9999	-9999	-9999	-9999	-9999	-9999	-9999	-9999	-9999	-9999	-9999	-9999	-9999	-9999
190	3	Female	No	No		77	6	6	5	37	15	0.75	15	13	0.65	13	26	1	26	12	0.5	12	11	0.647058824	11	6	0.333333333	-9999	19	1	19	8	0.4	-9999
191	3	Male	No	No		76	8	18	-9999	34	25	1	25	18	0.947368421	18	30	1	30	24	1	24	15	0.833333333	15	15	0.833333333	15	21	0.807692308	21	15	0.833333333	15
192	3	Male	No	No		81	9	17	2	40	-9999	-9999	-9999	-9999	-9999	-9999	-9999	-9999	-9999	-9999	-9999	-9999	-9999	-9999	-9999	-9999	-9999	-9999	-9999	-9999	-9999	-9999	-9999	-9999
193	3	Female	No	No		78	7	11	8	37	15	0.833333333	15	11	0.523809524	11	18	1	18	11	0.846153846	11	16	0.941176471	16	13	0.684210526	13	12	0.8	12	9	0.642857143	9
194	3	Male	Yes	No		83	10	11	5	35	25	0.925925926	25	21	0.84	21	36	0.972972973	36	16	0.666666667	16	17	0.739130435	17	9	0.5625	9	25	0.961538462	25	9	0.428571429	-9999
195	3	Male	No	No		75	6	23	4	31	8	1	8	13	1	13	6	1	6	10	0.769230769	10	12	1	12	10	0.833333333	10	12	0.857142857	12	1	0.142857143	-9999
196	3	Female	No	No		83	9	16	5	34	15	0.714285714	15	18	0.857142857	18	39	0.975	39	13	0.764705882	13	16	0.666666667	16	18	0.782608696	18	19	0.633333333	19	13	0.590909091	13
197	3	Female	No	No		76	9	9	3	29	24	1	24	19	0.95	19	23	0.958333333	23	24	1	24	16	0.888888889	16	9	0.529411765	9	18	0.947368421	18	2	0.333333333	-9999
199	3	Male	No	No		80	-9999	4	5	32	11	0.458333333	-9999	6	0.375	-9999	6	0.5	6	7	0.777777778	7	11	0.733333333	11	3	0.5	3	12	1	12	8	0.666666667	8
200	3	Male	No	No		79	9	-9999	1	35	19	0.5	19	20	0.5	20	24	1	24	19	0.475	-9999	15	0.833333333	15	20	0.5	20	20	0.5	20	20	0.5	20
201	3	Male	No	Yes	ASD	87	-9999	35	20	40	21	1	21	21	1	21	21	1	21	14	0.823529412	14	19	1	19	12	1	12	24	0.96	24	12	0.666666667	12
202	3	Female	No	No		75	8	15	8	30	-9999	-9999	-9999	-9999	-9999	-9999	-9999	-9999	-9999	-9999	-9999	-9999	-9999	-9999	-9999	-9999	-9999	-9999	-9999	-9999	-9999	-9999	-9999	-9999
204	3	Male	No	No		73	9	4	4	30	11	0.6875	11	15	1	15	18	1	18	4	0.25	-9999	10	0.714285714	10	9	0.75	9	8	0.888888889	8	6	0.75	6
206	3	Male	No	No		78	9	7	6	35	28	1	28	20	0.909090909	20	24	1	24	23	0.958333333	23	21	0.875	21	16	0.727272727	16	19	0.95	19	14	0.777777778	14
207	3	Male	No	No		75	9	13	8	24	23	0.638888889	23	13	0.619047619	13	28	0.777777778	28	12	0.5	12	18	0.75	18	21	0.525	21	23	0.575	23	16	0.533333333	16
208	3	Female	Yes	No		83	9	19	7	40	20	1	20	24	0.96	24	35	0.945945946	35	28	0.777777778	28	19	0.76	19	16	0.695652174	16	36	1.161290323	36	6	0.461538462	-9999
209	3	Female	No	No		79	8	15	6	38	24	1	24	20	1	20	23	0.958333333	23	14	0.823529412	14	15	0.75	15	14	0.777777778	14	14	0.933333333	14	12	0.666666667	12
210	3	Male	No	No		75	8	4	6	28	18	1	18	12	1	12	22	1	22	8	1	8	16	0.941176471	16	11	0.916666667	11	18	0.947368421	18	11	0.785714286	11
211	3	Male	No	No		76	9	12	9	36	15	0.833333333	15	24	1	24	13	0.65	13	17	0.944444444	17	11	0.47826087	-9999	6	0.25	-9999	11	0.55	11	4	0.333333333	-9999
212	3	Female	No	No		84	8	10	11	33	30	1	30	14	0.666666667	14	30	1	30	14	0.482758621	-9999	26	0.866666667	26	19	0.527777778	19	20	0.740740741	20	8	0.285714286	-9999
213	3	Female	No	No		83	8	10	4	39	-9999	-9999	-9999	-9999	-9999	-9999	-9999	-9999	-9999	-9999	-9999	-9999	-9999	-9999	-9999	-9999	-9999	-9999	-9999	-9999	-9999	-9999	-9999	-9999
214	3	Female	No	No		79	9	13	8	33	-9999	-9999	-9999	-9999	-9999	-9999	-9999	-9999	-9999	-9999	-9999	-9999	-9999	-9999	-9999	-9999	-9999	-9999	-9999	-9999	-9999	-9999	-9999	-9999
215	3	Male	No	No		74	7	26	10	34	-9999	-9999	-9999	-9999	-9999	-9999	-9999	-9999	-9999	-9999	-9999	-9999	-9999	-9999	-9999	-9999	-9999	-9999	-9999	-9999	-9999	-9999	-9999	-9999
216	3	Female	No	No		76	6	15	7	34	25	0.694444444	25	25	0.625	25	18	0.580645161	18	22	0.55	22	18	0.45	-9999	15	0.5	15	18	0.6	18	17	0.708333333	17
217	3	Female	No	No		84	7	11	13	34	29	0.852941176	29	19	0.558823529	19	30	1	30	12	0.461538462	-9999	22	0.916666667	22	20	0.833333333	20	14	0.636363636	14	15	0.535714286	15
218	3	Female	No	No		84	6	13	6	-9999	30	1	30	25	1	25	29	0.966666667	29	12	0.666666667	12	16	0.592592593	16	12	0.4	-9999	19	0.95	19	8	0.444444444	-9999
219	3	Female	Yes	No		75	9	10	5	29	16	1	16	18	1	18	15	1	15	17	1	17	11	0.733333333	11	9	0.9	9	11	0.916666667	11	12	0.923076923	12
220	3	Female	No	No		84	7	7	6	40	18	1	18	16	1	16	22	1	22	17	0.944444444	17	14	0.777777778	14	12	0.705882353	12	17	0.944444444	17	6	0.333333333	-9999
221	3	Male	No	No		75	8	37	22	36	30	1	30	21	0.875	21	33	1.1	33	21	0.954545455	21	16	0.761904762	16	14	0.583333333	14	13	0.866666667	13	15	0.6	15
222	3	Male	No	No		75	10	15	9	35	15	1	15	18	1	18	18	0.9	18	-9999	-9999	-9999	15	1	15	10	0.833333333	10	14	0.823529412	14	9	0.75	9
223	3	Male	No	No		85	9	15	11	39	25	0.925925926	25	23	1	23	30	1	30	4	0.153846154	-9999	22	0.88	22	10	0.666666667	10	21	0.875	21	12	0.6	12
224	3	Male	No	No		81	9	28	14	35	29	0.966666667	29	29	0.966666667	29	38	1	38	24	0.774193548	24	22	0.6875	22	20	0.833333333	20	22	0.785714286	22	14	0.466666667	-9999
225	3	Female	No	No		79	6	7	0	37	-9999	-9999	-9999	-9999	-9999	-9999	-9999	-9999	-9999	-9999	-9999	-9999	-9999	-9999	-9999	-9999	-9999	-9999	-9999	-9999	-9999	-9999	-9999	-9999
226	3	Male	No	No		86	7	11	6	39	18	0.5	18	18	1	18	28	1	28	17	1	17	20	0.555555556	20	8	0.285714286	-9999	14	0.388888889	-9999	11	0.366666667	-9999
227	3	Male	No	No		73	-9999	41	30	37	25	1	25	17	0.894736842	17	25	1	25	15	0.833333333	15	18	0.818181818	18	17	0.708333333	17	18	0.818181818	18	14	0.666666667	14
228	3	Male	No	No		78	9	12	7	37	23	0.958333333	23	13	0.8125	13	24	1	24	15	0.833333333	15	17	0.708333333	17	10	0.588235294	10	19	1	19	4	0.333333333	-9999
229	3	Male	No	No		78	9	12	11	38	25	0.757575758	25	19	0.527777778	19	35	0.875	35	23	0.958333333	23	19	0.678571429	19	13	0.722222222	13	26	0.928571429	26	17	0.515151515	17
230	3	Male	No	No		78	7	16	7	36	-9999	-9999	-9999	-9999	-9999	-9999	-9999	-9999	-9999	-9999	-9999	-9999	-9999	-9999	-9999	-9999	-9999	-9999	-9999	-9999	-9999	-9999	-9999	-9999
231	3	Male	No	No		80	10	18	9	-9999	23	1	23	15	0.9375	15	25	1	25	17	0.85	17	14	0.736842105	14	12	0.666666667	12	24	0.923076923	24	9	0.6	9
232	3	Male	No	Yes	Hearing Impairment	87	9	18	10	38	39	0.975	39	12	1	12	22	1	22	20	1	20	17	0.944444444	17	12	0.631578947	12	12	1	12	9	0.5	9
233	3	Male	No	No		75	8	9	8	36	23	0.958333333	23	18	1	18	27	0.964285714	27	17	0.944444444	17	14	0.777777778	14	14	0.875	14	19	0.904761905	19	9	0.642857143	9
234	3	Female	No	No		84	8	7	9	40	24	1	24	21	1	21	30	1	30	14	0.583333333	14	16	0.727272727	16	11	0.6875	11	22	0.916666667	22	9	0.473684211	-9999
235	3	Female	No	No		84	7	18	8	36	25	1	25	23	0.958333333	23	25	1	25	21	0.954545455	21	15	0.882352941	15	16	0.888888889	16	16	0.888888889	16	16	0.888888889	16
236	3	Female	No	No		83	8	9	8	35	24	0.857142857	24	23	1	23	20	1	20	23	0.958333333	23	17	0.894736842	17	9	0.375	-9999	23	0.92	23	11	0.647058824	11
237	3	Female	Yes	Yes	Undiagnosed SLI	84	7	15	8	38	34	1	34	23	0.92	23	27	1	27	2	0.666666667	2	27	0.931034483	27	24	0.705882353	24	23	0.958333333	23	7	0.388888889	-9999
238	3	Male	No	No		74	8	8	7	27	24	1	24	22	0.916666667	22	19	1	19	18	1	18	25	0.892857143	25	17	0.80952381	17	28	0.933333333	28	14	0.583333333	14
239	10	Female	No	No		82	10	17	10	40	24	1	24	24	1	24	26	1	26	20	0.909090909	20	22	0.916666667	22	17	0.708333333	17	20	0.833333333	20	12	0.666666667	12
240	10	Female	No	No		77	9	10	5	33	30	1	30	22	0.916666667	22	17	1	17	9	0.28125	-9999	21	0.875	21	23	0.638888889	23	26	0.722222222	26	16	0.571428571	16
241	10	Female	No	No		79	9	9	7	33	24	1	24	18	0.75	18	24	1	24	10	0.5	10	15	0.882352941	15	24	0.631578947	24	17	0.80952381	17	20	0.5	20
242	10	Female	No	No		88	6	19	8	38	21	0.875	21	16	0.888888889	16	22	0.916666667	22	17	0.944444444	17	16	0.666666667	16	14	0.666666667	14	16	0.695652174	16	9	0.5	9
243	10	Female	Yes	No		86	10	13	5	38	11	0.578947368	11	20	0.666666667	20	21	0.583333333	21	21	0.677419355	21	12	0.5	12	14	0.5	14	21	0.525	21	17	0.53125	17
244	10	Female	No	No		83	8	13	4	35	18	0.5	18	22	0.564102564	22	22	0.75862069	22	9	0.310344828	-9999	20	0.869565217	20	12	0.631578947	12	24	1	24	3	0.25	-9999
245	10	Female	No	No		81	8	19	13	32	31	0.96875	31	30	0.882352941	30	22	0.666666667	22	39	0.975	39	24	0.6	24	18	0.6	18	20	0.5	20	12	0.4	-9999
246	10	Female	Yes	No		79	-9999	5	1	26	6	1	6	15	0.833333333	15	18	1	18	6	0.5	6	14	0.777777778	14	2	0.166666667	-9999	13	0.866666667	13	4	0.333333333	-9999
247	10	Male	No	No		76	8	6	5	32	-9999	-9999	-9999	8	0.666666667	8	12	1	12	18	0.75	18	-9999	-9999	-9999	4	0.666666667	4	-9999	-9999	-9999	-9999	-9999	-9999
248	10	Male	No	No		85	9	6	8	38	-9999	-9999	-9999	36	1	36	-9999	-9999	-9999	24	1	24	20	0.909090909	20	20	0.833333333	20	14	0.777777778	14	13	0.722222222	13
249	10	Male	No	No		77	9	10	6	37	15	0.625	15	23	1.352941176	23	15	0.535714286	15	28	1.166666667	28	15	0.9375	15	16	0.842105263	16	9	0.75	9	11	0.523809524	11
252	10	Male	Yes	No		76	10	14	7	34	16	0.888888889	16	22	0.88	22	20	1	20	9	0.45	-9999	16	0.8	16	8	0.421052632	-9999	16	0.727272727	16	11	0.44	-9999
253	10	Male	No	No		80	-9999	12	3	31	9	0.473684211	-9999	7	0.368421053	-9999	14	0.777777778	14	6	0.25	-9999	10	0.4	-9999	6	0.428571429	-9999	11	0.785714286	11	10	0.5	10
255	10	Female	Yes	No		85	10	8	11	-9999	24	1	24	16	0.727272727	16	30	1	30	15	0.625	15	21	0.875	21	7	0.583333333	7	19	0.904761905	19	9	0.5	9
257	10	Female	Yes	No		76	6	29	14	39	23	0.958333333	23	20	0.909090909	20	30	1	30	20	0.909090909	20	21	0.875	21	8	0.666666667	8	13	0.619047619	13	8	0.533333333	8
258	10	Female	No	Yes	Suspected Learning Difficulties (tracking problems)	76	9	-9999	4	37	8	0.533333333	8	11	0.647058824	11	17	0.944444444	17	6	0.333333333	-9999	12	0.666666667	12	7	0.388888889	-9999	9	0.6	9	12	0.545454545	12
259	10	Female	Yes	No		83	8	10	12	40	25	1	25	25	0.961538462	25	31	1	31	14	0.666666667	14	24	0.923076923	24	20	0.869565217	20	23	1	23	7	0.388888889	-9999
261	10	Female	No	No		77	6	11	2	34	16	0.551724138	16	6	0.333333333	-9999	12	0.545454545	12	7	0.35	-9999	8	0.380952381	-9999	8	0.444444444	-9999	8	0.666666667	8	18	0.6	18
262	10	Female	No	No		85	9	6	-9999	38	20	0.833333333	20	-9999	-9999	-9999	36	1	36	16	0.4	-9999	15	0.833333333	15	-9999	-9999	-9999	-9999	-9999	-9999	-9999	-9999	-9999
264	10	Male	No	No		76	5	6	0	27	12	1	12	10	0.833333333	10	12	1	12	7	0.583333333	7	11	0.916666667	11	7	0.636363636	7	8	0.8	8	11	0.916666667	11
265	10	Male	Yes	No		87	7	-9999	8	28	-9999	-9999	-9999	-9999	-9999	-9999	-9999	-9999	-9999	-9999	-9999	-9999	-9999	-9999	-9999	-9999	-9999	-9999	-9999	-9999	-9999	-9999	-9999	-9999
266	10	Male	No	Yes	Suspected Learning Difficulties; sees an OT	87	7	7	-9999	10	-9999	-9999	-9999	18	0.473684211	-9999	-9999	-9999	-9999	-9999	-9999	-9999	13	0.481481481	-9999	13	0.481481481	-9999	18	0.45	-9999	-9999	-9999	-9999
267	10	Male	No	Yes	Suspected Learning Difficulties (Auditory Processing)	78	7	1	3	-9999	-9999	-9999	-9999	3	0.5	3	-9999	-9999	-9999	1	0.166666667	-9999	-9999	-9999	-9999	-9999	-9999	-9999	-9999	-9999	-9999	-9999	-9999	-9999
268	10	Male	No	No		85	8	14	10	-9999	17	0.944444444	17	15	1	15	15	1	15	12	0.857142857	12	10	0.833333333	10	14	0.823529412	14	17	0.944444444	17	9	0.692307692	9
269	6	Female	No	No		84	7	2	3	33	7	0.777777778	7	9	0.75	9	3	1	3	1	0.076923077	-9999	11	0.846153846	11	10	0.555555556	10	14	0.777777778	14	6	0.428571429	-9999
270	6	Female	No	No		76	7	4	5	17	17	1	17	12	1	12	14	1	14	10	0.625	10	9	0.75	9	6	0.545454545	6	12	1	12	4	0.333333333	-9999
272	6	Male	No	No		78	10	7	10	38	16	0.533333333	16	15	0.483870968	-9999	27	0.9	27	18	0.818181818	18	17	0.894736842	17	13	0.433333333	-9999	15	0.517241379	15	15	0.625	15
273	6	Female	No	No		80	10	10	-9999	-9999	7	1	7	7	1	7	19	1	19	7	0.875	7	7	0.777777778	7	6	0.5	6	10	1	10	5	0.357142857	-9999
275	6	Male	No	No		81	8	11	-9999	-9999	12	1	12	24	1	24	18	0.947368421	18	12	1	12	7	0.875	7	7	0.583333333	7	18	0.947368421	18	10	0.555555556	10
276	6	Female	No	No		79	8	9	6	-9999	22	0.916666667	22	12	1	12	32	1	32	15	0.833333333	15	14	0.933333333	14	14	0.777777778	14	18	1	18	10	0.555555556	10
279	6	Female	No	No		84	9	5	0	22	11	0.733333333	11	10	0.833333333	10	10	0.833333333	10	7	0.583333333	7	10	0.714285714	10	9	0.75	9	9	0.5625	9	10	0.666666667	10
280	6	Male	No	No		81	9	3	0	37	17	0.53125	17	10	0.434782609	-9999	18	1	18	10	0.434782609	-9999	14	0.636363636	14	13	0.684210526	13	11	0.44	-9999	13	0.541666667	13
281	6	Male	No	No		83	10	15	13	37	25	0.961538462	25	13	1	13	24	1	24	16	0.888888889	16	11	1	11	7	1	7	13	1	13	8	0.444444444	-9999
282	6	Male	No	No		86	7	12	7	36	18	0.947368421	18	15	0.9375	15	20	0.909090909	20	13	0.684210526	13	11	0.5	11	11	0.611111111	11	13	0.722222222	13	11	0.55	11
283	6	Male	No	No		87	7	9	6	9	23	0.958333333	23	19	0.826086957	19	29	0.966666667	29	14	0.777777778	14	17	0.85	17	18	0.75	18	13	0.619047619	13	14	0.583333333	14
284	6	Female	No	No		78	10	12	4	39	21	0.84	21	14	0.7	14	23	1	23	19	0.95	19	14	0.933333333	14	16	0.727272727	16	17	0.894736842	17	12	0.6	12
285	6	Male	No	No		80	9	8	8	-9999	23	0.766666667	23	25	0.892857143	25	22	0.55	22	22	1	22	17	0.485714286	-9999	14	0.466666667	-9999	17	0.515151515	17	17	0.485714286	-9999
286	6	Male	No	Yes	ASD	93	10	33	-9999	-9999	31	1	31	31	0.96875	31	30	1	30	24	0.857142857	24	21	0.724137931	21	20	0.714285714	20	24	0.8	24	10	0.37037037	-9999
287	6	Male	No	No		75	7	1	0	31	12	1	12	8	1	8	13	1	13	9	1	9	12	1	12	8	0.666666667	8	10	1	10	9	0.75	9
288	6	Male	No	No		78	7	7	5	35	7	1	7	7	0.875	7	13	0.928571429	13	10	0.909090909	10	12	1	12	10	0.833333333	10	12	0.857142857	12	8	0.666666667	8
289	6	Female	No	No		84	8	8	4	35	24	0.888888889	24	13	0.722222222	13	21	0.954545455	21	13	0.541666667	13	17	0.708333333	17	15	0.625	15	16	0.666666667	16	18	0.666666667	18
290	6	Male	No	No		79	8	14	9	22	-9999	-9999	-9999	-9999	-9999	-9999	-9999	-9999	-9999	-9999	-9999	-9999	-9999	-9999	-9999	-9999	-9999	-9999	-9999	-9999	-9999	-9999	-9999	-9999
291	6	Male	No	No		77	7	10	5	37	27	0.964285714	27	19	0.678571429	19	22	0.733333333	22	22	0.733333333	22	18	0.6	18	20	0.571428571	20	18	0.72	18	13	0.481481481	-9999
292	6	Female	No	No		77	8	-9999	6	40	-9999	-9999	-9999	-9999	-9999	-9999	-9999	-9999	-9999	-9999	-9999	-9999	-9999	-9999	-9999	-9999	-9999	-9999	-9999	-9999	-9999	-9999	-9999	-9999
294	6	Female	Yes	No		76	5	8	3	17	16	0.842105263	16	12	0.571428571	12	19	0.791666667	19	10	0.416666667	-9999	16	0.666666667	16	8	0.444444444	-9999	13	0.722222222	13	4	0.307692308	-9999
295	6	Female	No	No		86	8	9	4	32	22	0.88	22	27	0.9	27	29	1	29	17	0.653846154	17	21	0.777777778	21	13	0.565217391	13	17	0.85	17	11	0.578947368	11
296	6	Male	No	No		76	9	13	3	29	17	0.708333333	17	12	0.444444444	-9999	22	0.916666667	22	11	0.458333333	-9999	15	0.625	15	14	0.5	14	16	0.615384615	16	12	0.428571429	-9999
297	6	Male	No	No		82	9	11	3	39	17	0.944444444	17	15	0.833333333	15	23	0.958333333	23	20	0.909090909	20	16	0.727272727	16	10	0.526315789	10	13	0.928571429	13	3	0.428571429	-9999
298	6	Male	No	No		77	-9999	6	6	31	10	0.769230769	10	5	0.555555556	5	12	1	12	8	0.444444444	-9999	7	0.538461538	7	3	0.333333333	-9999	6	0.666666667	6	9	0.391304348	-9999
299	6	Female	No	No		86	7	14	9	38	18	1	18	16	0.888888889	16	20	0.909090909	20	8	0.285714286	-9999	13	0.684210526	13	12	0.52173913	12	24	0.96	24	9	0.45	-9999
300	6	Female	No	No		78	8	4	9	36	20	1	20	12	1	12	18	1	18	11	0.916666667	11	11	0.647058824	11	9	0.75	9	15	0.625	15	8	0.470588235	-9999
302	6	Female	No	No		79	7	-9999	-9999	-9999	18	1	18	22	1	22	31	0.96875	31	22	0.956521739	22	13	0.764705882	13	20	0.689655172	20	19	0.826086957	19	14	0.666666667	14
303	6	Female	No	No		81	7	14	6	40	20	0.952380952	20	17	0.708333333	17	25	1	25	11	0.55	11	10	0.769230769	10	9	0.5	9	23	0.92	23	10	0.416666667	-9999
304	6	Female	No	No		80	-9999	11	1	38	31	1	31	21	0.84	21	36	1	36	27	0.931034483	27	21	0.875	21	17	0.772727273	17	26	1	26	12	0.428571429	-9999
305	6	Male	No	No		88	8	19	9	38	27	0.964285714	27	32	1	32	29	0.966666667	29	24	1	24	26	0.866666667	26	21	0.954545455	21	14	0.7	14	21	1	21
306	6	Male	No	No		85	8	10	4	11	7	1	7	12	1	12	21	0.954545455	21	17	0.944444444	17	17	0.85	17	13	0.8125	13	12	0.666666667	12	10	0.555555556	10
307	6	Female	Yes	No		85	10	16	7	34	32	1	32	24	1	24	28	0.933333333	28	21	0.913043478	21	22	0.6875	22	14	0.736842105	14	20	0.714285714	20	15	0.46875	-9999
308	6	Male	No	No		87	8	9	5	36	12	1	12	12	1	12	14	1	14	13	0.866666667	13	11	0.916666667	11	7	0.7	7	18	1	18	7	0.777777778	7
309	6	Male	No	No		81	9	9	8	33	26	1	26	16	0.888888889	16	18	1	18	18	0.818181818	18	22	0.916666667	22	7	0.583333333	7	17	0.739130435	17	6	0.5	6
310	6	Female	No	No		78	7	7	6	37	-9999	-9999	-9999	-9999	-9999	-9999	-9999	-9999	-9999	-9999	-9999	-9999	-9999	-9999	-9999	-9999	-9999	-9999	-9999	-9999	-9999	-9999	-9999	-9999
311	6	Female	No	No		78	8	8	9	35	19	1	19	18	1	18	20	1	20	23	0.958333333	23	9	0.5	9	14	0.875	14	18	0.9	18	9	0.75	9
312	6	Female	No	No		88	6	8	3	28	10	0.909090909	10	-9999	-9999	-9999	-9999	-9999	-9999	-9999	-9999	-9999	11	0.647058824	11	-9999	-9999	-9999	13	0.722222222	13	4	0.5	4
313	6	Female	No	No		85	8	14	8	34	25	1	25	13	0.866666667	13	26	0.962962963	26	23	0.958333333	23	16	0.941176471	16	11	0.916666667	11	21	1	21	13	0.65	13
314	6	Male	No	No		84	10	8	4	32	20	0.833333333	20	8	0.666666667	8	18	0.75	18	11	0.35483871	-9999	19	0.633333333	19	19	0.527777778	19	19	0.904761905	19	9	0.5	9
315	6	Male	No	No		87	9	3	4	28	-9999	-9999	-9999	-9999	-9999	-9999	-9999	-9999	-9999	-9999	-9999	-9999	-9999	-9999	-9999	-9999	-9999	-9999	-9999	-9999	-9999	-9999	-9999	-9999
316	6	Male	No	No		85	6	13	3	-9999	5	0.555555556	5	14	0.875	14	16	0.888888889	16	12	0.705882353	12	7	0.583333333	7	8	0.380952381	-9999	8	0.666666667	8	9	0.5	9
318	6	Female	No	No		75	6	12	9	38	12	1	12	10	0.833333333	10	16	1	16	18	1	18	10	0.714285714	10	12	1	12	13	0.928571429	13	9	0.75	9
319	6	Female	No	No		77	4	11	5	33	15	0.882352941	15	18	0.947368421	18	18	1	18	7	0.411764706	-9999	16	0.842105263	16	10	0.555555556	10	20	0.869565217	20	6	0.333333333	-9999
320	5	Male	No	No		77	5	2	5	39	18	0.947368421	18	16	0.842105263	16	19	0.633333333	19	13	0.8125	13	13	0.722222222	13	14	0.608695652	14	17	0.566666667	17	14	0.466666667	-9999
321	5	Female	No	No		76	-9999	9	6	35	14	0.777777778	14	6	0.5	6	26	0.866666667	26	14	1	14	12	0.631578947	12	11	0.785714286	11	12	0.666666667	12	4	0.333333333	-9999
322	5	Male	No	No		84	10	10	10	11	19	1	19	16	0.8	16	20	1	20	6	0.5	6	16	0.941176471	16	12	0.75	12	20	1	20	12	0.666666667	12
323	5	Female	No	No		76	6	0	2	33	17	0.944444444	17	18	0.857142857	18	19	0.904761905	19	12	0.75	12	7	0.583333333	7	9	0.428571429	-9999	22	0.916666667	22	11	0.458333333	-9999
324	5	Male	No	No		75	8	49	24	38	18	1	18	18	0.947368421	18	18	1	18	15	1	15	7	1	7	10	0.833333333	10	13	1	13	12	0.857142857	12
326	5	Male	No	No		77	8	9	9	40	-9999	-9999	-9999	-9999	-9999	-9999	-9999	-9999	-9999	-9999	-9999	-9999	-9999	-9999	-9999	-9999	-9999	-9999	-9999	-9999	-9999	-9999	-9999	-9999
327	5	Female	No	No		83	9	7	4	36	24	1	24	25	1	25	19	1	19	23	0.958333333	23	16	0.666666667	16	11	0.611111111	11	17	0.708333333	17	12	0.705882353	12
328	5	Male	Yes	No		82	11	26	18	35	20	1	20	22	0.956521739	22	32	1.066666667	32	15	0.833333333	15	19	0.904761905	19	15	0.833333333	15	20	0.952380952	20	12	0.666666667	12
330	5	Male	No	No		87	8	15	6	28	19	1	19	10	0.833333333	10	23	0.958333333	23	11	0.916666667	11	17	0.85	17	7	0.7	7	18	0.947368421	18	9	0.5	9
331	5	Male	No	No		84	-9999	15	8	38	-9999	-9999	-9999	-9999	-9999	-9999	-9999	-9999	-9999	-9999	-9999	-9999	-9999	-9999	-9999	-9999	-9999	-9999	-9999	-9999	-9999	-9999	-9999	-9999
332	5	Female	No	No		83	8	17	8	37	22	0.733333333	22	23	0.884615385	23	28	0.7	28	26	0.65	26	24	0.6	24	17	0.944444444	17	12	0.52173913	12	6	0.5	6
333	5	Male	No	No		80	6	10	3	38	19	0.904761905	19	9	0.45	-9999	22	1	22	10	0.526315789	10	14	0.777777778	14	11	0.55	11	11	0.578947368	11	12	0.52173913	12
335	5	Male	No	No		83	7	16	5	32	-9999	-9999	-9999	-9999	-9999	-9999	-9999	-9999	-9999	-9999	-9999	-9999	-9999	-9999	-9999	-9999	-9999	-9999	-9999	-9999	-9999	-9999	-9999	-9999
336	5	Male	No	No		82	7	32	21	39	14	0.875	14	18	1	18	17	1	17	19	1	19	11	0.916666667	11	11	0.733333333	11	12	0.8	12	13	0.928571429	13
337	5	Female	Yes	No		88	5	13	11	40	-9999	-9999	-9999	-9999	-9999	-9999	-9999	-9999	-9999	-9999	-9999	-9999	-9999	-9999	-9999	-9999	-9999	-9999	-9999	-9999	-9999	-9999	-9999	-9999
338	5	Male	Yes	No		83	9	17	10	-9999	24	1	24	17	0.944444444	17	29	1	29	20	0.909090909	20	19	0.95	19	9	0.642857143	9	20	1	20	12	0.666666667	12
339	5	Male	Yes	No		81	8	16	8	32	11	0.846153846	11	6	0.5	6	8	0.888888889	8	1	0.111111111	-9999	8	0.421052632	-9999	5	0.555555556	5	10	0.625	10	5	0.5	5
341	5	Female	No	No		79	6	12	10	39	34	1	34	26	1	26	36	1	36	29	0.966666667	29	24	0.96	24	17	0.772727273	17	27	0.931034483	27	19	0.791666667	19
342	5	Male	No	No		77	9	11	8	-9999	11	0.55	11	11	0.611111111	11	9	0.642857143	9	15	0.833333333	15	12	0.6	12	6	0.375	-9999	13	0.928571429	13	11	0.523809524	11
343	5	Female	No	No		79	6	7	8	38	25	0.961538462	25	18	0.947368421	18	27	1	27	16	0.888888889	16	14	0.7	14	5	0.333333333	-9999	23	0.92	23	8	0.363636364	-9999
344	5	Male	No	No		83	9	13	7	39	14	1	14	13	0.866666667	13	18	1	18	18	1	18	4	0.571428571	4	9	0.642857143	9	18	1	18	10	0.769230769	10
345	5	Male	No	No		85	10	12	14	39	27	0.9	27	22	0.88	22	26	1	26	19	0.904761905	19	19	0.678571429	19	14	0.583333333	14	28	0.777777778	28	10	0.333333333	-9999
347	5	Female	No	No		86	-9999	17	14	38	12	1	12	15	1	15	27	1	27	16	1	16	16	0.941176471	16	18	1	18	18	1	18	11	0.846153846	11
348	5	Female	No	No		79	9	7	6	38	18	1	18	15	0.833333333	15	13	1	13	13	0.928571429	13	11	0.785714286	11	9	0.692307692	9	9	0.692307692	9	11	0.785714286	11
349	5	Male	No	No		86	9	16	9	36	26	0.838709677	26	16	0.615384615	16	23	0.958333333	23	0	0	-9999	23	0.958333333	23	18	0.642857143	18	17	0.653846154	17	11	0.35483871	-9999
350	5	Female	No	No		81	6	-9999	8	35	21	0.525	21	15	0.5	15	23	0.638888889	23	21	0.525	21	16	0.571428571	16	14	0.583333333	14	22	0.55	22	22	0.55	22
351	5	Female	No	No		85	9	10	6	34	24	1	24	17	0.944444444	17	23	0.958333333	23	19	0.826086957	19	14	0.636363636	14	13	0.722222222	13	11	0.578947368	11	13	0.65	13
352	5	Female	No	No		84	9	5	7	38	12	1	12	11	0.916666667	11	18	1	18	7	0.4375	-9999	13	0.928571429	13	10	0.555555556	10	13	1	13	10	0.416666667	-9999
354	5	Male	No	No		84	9	28	12	35	24	1	24	24	0.8	24	24	1	24	9	0.375	-9999	17	0.708333333	17	10	0.833333333	10	17	0.944444444	17	11	0.647058824	11
355	5	Male	No	No		75	8	17	11	38	17	0.944444444	17	15	0.75	15	24	1	24	20	0.833333333	20	17	0.85	17	15	0.625	15	19	0.95	19	14	0.7	14
356	8	Male	No	No		79	8	14	7	20	22	0.916666667	22	17	0.739130435	17	24	1	24	23	0.92	23	16	0.842105263	16	10	0.454545455	-9999	16	0.727272727	16	10	0.555555556	10
357	8	Female	No	No		78	11	22	9	38	24	1	24	21	0.954545455	21	14	1	14	14	1	14	16	0.888888889	16	15	0.833333333	15	16	0.888888889	16	9	0.642857143	9
359	8	Female	No	Yes	Hearing Impaired	88	8	23	7	37	15	1	15	19	0.730769231	19	36	1	36	18	0.818181818	18	18	1	18	13	0.541666667	13	15	1	15	7	0.5	7
360	8	Female	No	No		80	8	23	11	40	30	1	30	24	1	24	31	1	31	9	0.428571429	-9999	16	0.888888889	16	16	0.888888889	16	24	1	24	12	0.8	12
361	8	Female	No	No		76	5	6	7	31	-9999	-9999	-9999	-9999	-9999	-9999	22	0.55	22	12	0.666666667	12	24	0.75	24	-9999	-9999	-9999	14	0.538461538	14	16	0.615384615	16
362	8	Female	No	No		87	8	11	7	36	36	1	36	20	0.833333333	20	26	0.962962963	26	23	0.766666667	23	20	0.8	20	10	0.588235294	10	17	0.772727273	17	20	0.512820513	20
363	8	Male	No	No		87	9	14	0	-9999	24	1	24	22	0.956521739	22	25	1	25	24	1	24	15	0.882352941	15	26	0.896551724	26	18	0.947368421	18	15	0.833333333	15
365	8	Female	No	No		83	10	13	8	36	23	0.958333333	23	23	0.851851852	23	22	0.956521739	22	26	1	26	21	0.84	21	17	0.708333333	17	17	0.944444444	17	10	0.909090909	10
366	8	Female	No	No		81	7	15	7	38	15	0.75	15	19	0.791666667	19	23	1	23	14	0.777777778	14	13	0.722222222	13	10	0.526315789	10	14	0.933333333	14	13	0.541666667	13
367	8	Female	Yes	No		82	8	15	11	40	19	0.633333333	19	23	0.638888889	23	26	0.742857143	26	9	0.473684211	-9999	18	0.75	18	17	0.566666667	17	11	0.47826087	-9999	13	0.565217391	13
369	8	Male	No	No		78	8	14	13	33	22	1	22	10	0.833333333	10	29	0.966666667	29	25	0.833333333	25	22	0.916666667	22	10	0.416666667	-9999	16	0.571428571	16	10	0.357142857	-9999
370	8	Female	No	No		82	9	18	12	38	19	0.95	19	14	0.636363636	14	24	1	24	15	0.454545455	-9999	16	0.727272727	16	17	0.53125	17	20	0.64516129	20	10	0.37037037	-9999
371	8	Male	No	No		80	10	14	7	40	16	0.941176471	16	17	0.944444444	17	16	1	16	17	1	17	17	1	17	7	0.4375	-9999	16	0.888888889	16	7	0.777777778	7
372	8	Male	No	No		90	9	46	17	39	26	0.962962963	26	28	0.933333333	28	31	1	31	20	0.952380952	20	18	0.857142857	18	17	0.653846154	17	23	0.821428571	23	16	0.666666667	16
373	8	Male	No	No		81	8	18	10	35	17	0.80952381	17	19	0.791666667	19	22	0.88	22	21	0.875	21	19	0.791666667	19	14	0.666666667	14	11	0.5	11	14	0.56	14
374	8	Female	No	No		81	10	14	10	35	22	0.916666667	22	14	0.583333333	14	30	1	30	8	0.266666667	-9999	17	0.708333333	17	14	0.466666667	-9999	25	0.757575758	25	12	0.52173913	12
376	8	Male	No	No		80	10	10	7	34	16	0.695652174	16	23	0.621621622	23	24	0.857142857	24	8	0.444444444	-9999	19	0.475	-9999	11	0.34375	-9999	10	0.555555556	10	11	0.458333333	-9999
377	8	Male	No	No		81	9	16	8	38	25	-9999	-9999	-9999	-9999	-9999	-9999	-9999	-9999	-9999	-9999	-9999	-9999	-9999	-9999	12	1	12	21	1	21	6	0.4	-9999
378	8	Male	Yes	No		82	10	13	11	34	24	1	24	16	0.888888889	16	29	1	29	17	0.894736842	17	20	0.869565217	20	11	0.5	11	17	0.68	17	11	0.407407407	-9999
379	8	Female	No	No		82	8	6	9	39	36	0.9	36	15	0.625	15	27	0.964285714	27	28	0.965517241	28	16	0.551724138	16	12	0.52173913	12	19	0.791666667	19	15	0.517241379	15
380	8	Male	Yes	No		71	10	21	14	32	18	1	18	18	1	18	15	1	15	16	1	16	11	0.916666667	11	17	1	17	12	0.923076923	12	11	0.916666667	11
381	8	Female	No	No		84	9	32	15	40	34	1	34	29	0.878787879	29	40	1	40	24	0.857142857	24	22	0.647058824	22	23	0.676470588	23	30	0.909090909	30	18	0.580645161	18
382	8	Male	No	No		86	10	18	9	39	18	1	18	24	1	24	13	0.541666667	13	15	0.625	15	13	0.541666667	13	15	0.5	15	17	0.68	17	17	0.566666667	17
383	8	Female	No	No		86	9	17	9	37	24	1.043478261	24	25	1	25	28	1	28	18	1	18	20	0.869565217	20	15	0.833333333	15	18	0.947368421	18	15	0.625	15
384	8	Male	No	No		83	10	5	8	34	-9999	-9999	-9999	23	0.575	23	18	0.45	-9999	8	0.32	-9999	-9999	-9999	-9999	14	0.378378378	-9999	-9999	-9999	-9999	-9999	-9999	-9999
385	8	Female	No	No		78	8	14	7	38	24	1	24	27	0.9	27	24	1	24	15	0.789473684	15	26	0.928571429	26	13	0.590909091	13	22	0.814814815	22	7	0.411764706	-9999
387	8	Male	No	No		81	8	18	8	31	15	0.833333333	15	16	0.666666667	16	20	0.833333333	20	18	0.947368421	18	16	0.888888889	16	10	0.833333333	10	15	0.9375	15	13	0.8125	13
388	8	Female	No	No		80	8	9	10	36	30	1	30	21	1	21	18	1	18	24	1	24	17	0.894736842	17	13	0.722222222	13	16	0.888888889	16	8	0.666666667	8
390	8	Male	No	No		83	8	8	7	37	15	1	15	11	0.916666667	11	20	1	20	13	0.928571429	13	10	0.833333333	10	15	0.9375	15	15	1	15	9	0.75	9
391	8	Male	No	No		78	8	16	11	34	17	1	17	13	0.928571429	13	18	1	18	15	1	15	13	0.928571429	13	6	0.6	6	15	1	15	12	0.8	12
392	8	Male	No	Yes	ASD	81	7	6	-9999	-9999	15	1	15	7	0.875	7	7	1	7	6	1	6	9	1	9	5	0.833333333	5	10	1	10	3	0.5	3
393	8	Female	No	No		84	11	19	10	27	19	1	19	19	0.863636364	19	27	1	27	27	0.9	27	24	0.857142857	24	18	0.580645161	18	25	0.862068966	25	14	0.56	14
394	8	Male	Yes	No		77	9	14	6	40	9	1	9	12	1	12	12	1	12	7	0.875	7	10	0.909090909	10	14	0.875	14	10	0.833333333	10	9	0.75	9
395	8	Male	No	Yes	Undiagnosed speech language	79	8	3	2	31	14	0.933333333	14	11	0.916666667	11	18	1	18	1	0.166666667	-9999	-9999	-9999	-9999	11	0.5	11	13	1	13	2	1	2
396	8	Female	No	No		76	10	14	8	32	18	1	18	18	1	18	18	1	18	8	0.888888889	8	7	0.777777778	7	4	0.4	-9999	13	0.928571429	13	5	0.5	5
397	8	Male	No	Yes	Speech Language and Brittle Bones	92	8	4	0	36	-9999	-9999	-9999	-9999	-9999	-9999	-9999	-9999	-9999	-9999	-9999	-9999	-9999	-9999	-9999	-9999	-9999	-9999	-9999	-9999	-9999	-9999	-9999	-9999
398	8	Female	No	No		80	9	24	4	40	24	1	24	14	0.875	14	28	1	28	23	0.92	23	19	0.826086957	19	12	0.666666667	12	20	0.909090909	20	3	0.333333333	-9999
399	8	Female	No	No		77	8	8	2	37	22	0.916666667	22	10	0.588235294	10	20	1	20	13	0.8125	13	8	0.571428571	8	6	0.428571429	-9999	19	0.826086957	19	6	0.461538462	-9999
400	8	Female	No	No		81	10	27	9	39	18	1	18	20	1	20	22	1	22	21	1	21	14	0.736842105	14	14	0.777777778	14	15	1	15	11	0.916666667	11
401	8	Female	Yes	No		76	-9999	24	12	34	23	0.958333333	23	15	0.9375	15	27	1	27	15	0.833333333	15	23	0.958333333	23	13	0.619047619	13	17	0.894736842	17	5	0.277777778	-9999
402	8	Female	No	No		86	9	8	6	40	14	0.933333333	14	23	0.766666667	23	12	1	12	6	1	6	19	0.904761905	19	10	0.833333333	10	18	0.9	18	11	0.611111111	11
403	8	Female	No	No		85	8	3	4	40	22	0.916666667	22	17	1	17	25	1	25	14	0.823529412	14	10	0.588235294	10	9	0.692307692	9	18	0.857142857	18	9	0.529411765	9
404	8	Male	No	No		84	8	15	9	33	25	1	25	14	0.875	14	27	0.964285714	27	17	0.80952381	17	12	0.857142857	12	17	0.944444444	17	17	0.80952381	17	9	0.45	-9999
405	8	Female	No	No		76	6	7	4	36	20	0.952380952	20	14	0.666666667	14	22	1	22	12	0.666666667	12	8	0.888888889	8	13	0.565217391	13	17	0.80952381	17	10	0.4	-9999
406	8	Male	Yes	No		87	11	33	13	40	31	1	31	30	0.967741935	30	28	1	28	19	0.76	19	18	0.947368421	18	19	0.678571429	19	23	0.92	23	8	0.333333333	-9999
407	8	Male	No	No		81	5	8	2	27	5	0.625	5	3	0.25	-9999	9	0.75	9	2	0.166666667	-9999	12	0.8	12	8	0.444444444	-9999	19	1	19	1	0.1	-9999
409	8	Female	Yes	No		77	9	11	5	32	9	0.9	9	14	0.823529412	14	6	1	6	6	1	6	5	0.833333333	5	10	0.833333333	10	11	0.916666667	11	7	0.875	7
410	8	Male	No	No		77	8	-9999	0	18	4	0.25	-9999	6	0.333333333	-9999	26	0.866666667	26	0	0	-9999	13	0.40625	-9999	3	0.272727273	-9999	10	0.416666667	-9999	6	0.333333333	-9999
411	8	Male	No	No		86	9	10	10	38	20	0.952380952	20	16	1	16	14	0.875	14	16	1	16	10	0.714285714	10	6	0.857142857	6	12	0.923076923	12	12	0.857142857	12
412	8	Male	No	No		79	8	10	5	22	15	0.833333333	15	12	0.571428571	12	31	0.939393939	31	18	1	18	10	0.526315789	10	11	0.611111111	11	9	0.409090909	-9999	9	0.5	9
413	8	Female	No	No		84	8	9	1	36	27	0.9	27	19	0.791666667	19	27	0.964285714	27	12	0.5	12	13	0.866666667	13	12	0.5	12	21	0.875	21	11	0.611111111	11
414	8	Female	No	No		77	7	6	0	19	11	0.611111111	11	16	1	16	17	0.894736842	17	8	0.363636364	-9999	8	0.363636364	-9999	12	0.545454545	12	11	0.611111111	11	12	0.571428571	12
415	8	Female	No	No		78	9	11	6	35	27	1	27	23	0.958333333	23	30	1	30	17	0.653846154	17	20	0.740740741	20	16	0.571428571	16	20	0.8	20	12	0.461538462	-9999
416	8	Female	Yes	No		75	9	6	-9999	30	-9999	-9999	-9999	-9999	-9999	-9999	6	0.6	6	6	1	6	8	0.8	8	-9999	-9999	-9999	5	0.833333333	5	13	0.8125	13
418	8	Female	No	No		79	9	15	1	32	18	1	18	20	0.952380952	20	16	0.941176471	16	25	0.961538462	25	12	0.8	12	13	0.722222222	13	14	0.666666667	14	6	0.5	6
420	8	Female	No	No		79	9	10	6	23	10	0.833333333	10	-9999	-9999	-9999	-9999	-9999	-9999	16	0.888888889	16	13	0.722222222	13	-9999	-9999	-9999	18	1	18	-9999	-9999	-9999
421	8	Male	No	No		84	10	19	12	38	12	1	12	18	1	18	18	1	18	14	0.777777778	14	16	0.888888889	16	15	0.9375	15	33	1.03125	33	12	0.923076923	12
422	8	Male	No	No		83	9	13	13	39	22	0.956521739	22	12	1	12	24	1	24	6	0.75	6	22	0.916666667	22	5	0.416666667	-9999	23	0.958333333	23	10	0.769230769	10
423	8	Female	No	No		81	7	20	6	40	19	1	19	16	0.888888889	16	24	1	24	24	1	24	-9999	-9999	-9999	9	0.5	9	22	0.916666667	22	6	0.5	6
424	11	Female	Yes	No		82	11	14	11	39	18	1	18	17	0.944444444	17	18	1	18	13	1	13	11	0.916666667	11	9	0.5625	9	15	1	15	11	0.846153846	11
425	11	Male	No	No		78	2	1	-9999	16	3	0.25	-9999	-9999	-9999	-9999	-9999	-9999	-9999	-9999	-9999	-9999	-9999	-9999	-9999	10	0.555555556	10	0	0	-9999	0	0	-9999
427	11	Female	No	No		83	11	17	9	-9999	18	0.9	18	13	0.8125	13	18	1	18	14	0.777777778	14	16	1	16	10	0.769230769	10	16	0.888888889	16	8	0.444444444	-9999
428	11	Male	No	Yes	suspected ASD	82	8	16	8	-9999	15	1	15	15	0.833333333	15	18	1	18	12	1	12	17	0.708333333	17	9	0.75	9	8	0.727272727	8	5	0.833333333	5
429	11	Female	No	No		81	9	4	0	34	10	0.416666667	-9999	20	0.5	20	16	0.888888889	16	3	0.333333333	-9999	9	0.75	9	20	0.5	20	8	0.444444444	-9999	11	0.6875	11
432	11	Male	No	Yes	suspected processing difficulties	86	10	9	4	34	25	0.892857143	25	19	1	19	27	1	27	17	0.944444444	17	10	0.833333333	10	10	0.5	10	17	0.586206897	17	8	0.666666667	8
433	11	Male	No	No		77	9	7	8	36	17	0.944444444	17	12	0.857142857	12	19	1	19	9	1	9	14	0.933333333	14	9	0.75	9	13	0.928571429	13	3	0.25	-9999
436	11	Male	No	No		80	9	14	9	40	22	1	22	20	0.909090909	20	19	1	19	17	0.944444444	17	17	0.944444444	17	12	0.631578947	12	22	1	22	12	0.631578947	12
437	11	Female	No	No		86	9	8	6	36	29	1	29	20	0.952380952	20	24	1	24	17	0.772727273	17	15	0.9375	15	22	0.916666667	22	12	1	12	10	0.555555556	10
438	11	Male	No	Yes	suspected ASD	78	7	14	2	38	17	0.944444444	17	14	1	14	18	1	18	10	0.909090909	10	16	0.941176471	16	9	0.75	9	16	1	16	7	0.368421053	-9999
439	11	Male	No	No		88	9	7	4	35	11	-9999	-9999	19	0.95	19	19	0.475	-9999	14	0.482758621	-9999	17	0.85	17	8	0.615384615	8	20	0.909090909	20	17	0.515151515	17
440	11	Male	No	No		85	8	5	3	-9999	18	1	18	12	0.666666667	12	16	1	16	12	1	12	10	0.833333333	10	10	0.833333333	10	16	1.333333333	16	6	1	6
441	11	Female	No	No		81	8	4	6	38	16	0.941176471	16	13	0.764705882	13	22	1	22	12	0.923076923	12	11	0.916666667	11	10	0.714285714	10	15	1	15	7	0.538461538	7
444	11	Female	No	No		75	7	8	3	35	25	1	25	17	0.68	17	28	1	28	17	0.739130435	17	17	0.708333333	17	8	0.421052632	-9999	19	0.863636364	19	8	0.444444444	-9999
445	11	Female	No	No		78	9	3	0	30	12	0.923076923	12	12	1	12	13	1	13	9	0.818181818	9	13	0.928571429	13	11	0.785714286	11	5	0.833333333	5	12	0.857142857	12
447	11	Female	No	No		86	9	15	9	33	27	0.9	27	22	0.88	22	27	0.9	27	16	0.533333333	16	20	0.666666667	20	15	0.833333333	15	22	0.916666667	22	9	0.5	9
448	11	Female	No	No		87	9	14	9	37	27	1	27	13	1	13	20	1	20	21	0.954545455	21	18	0.857142857	18	16	0.761904762	16	16	0.842105263	16	14	0.777777778	14
450	11	Female	No	No		78	8	6	3	35	7	1	7	14	0.823529412	14	12	1	12	8	0.666666667	8	16	0.888888889	16	8	0.666666667	8	9	0.9	9	5	0.416666667	-9999
452	11	Female	No	No		83	8	9	5	35	14	1	14	15	1	15	18	1	18	10	1	10	7	0.7	7	9	1	9	11	1	11	5	0.555555556	5
453	11	Female	Yes	No		76	10	9	8	35	27	0.771428571	27	29	0.725	29	30	1	30	26	0.866666667	26	21	0.875	21	17	0.53125	17	12	0.857142857	12	14	0.35	-9999
454	11	Female	No	No		80	10	18	10	39	31	1	31	19	0.863636364	19	24	1	24	8	0.727272727	8	11	0.916666667	11	-9999	-9999	-9999	25	0.961538462	25	10	0.555555556	10
455	11	Female	No	No		84	6	17	4	31	28	1	28	28	0.823529412	28	24	1	24	14	0.466666667	-9999	25	0.833333333	25	17	0.425	-9999	31	0.775	31	11	0.366666667	-9999
456	11	Female	No	No		81	10	29	21	39	15	0.555555556	15	19	1	19	27	1	27	22	1	22	13	0.565217391	13	11	0.647058824	11	20	0.833333333	20	8	0.444444444	-9999
457	11	Female	No	No		79	7	10	8	36	21	1	21	18	1	18	20	1	20	17	0.944444444	17	22	0.88	22	12	0.923076923	12	13	0.866666667	13	10	0.666666667	10
458	11	Female	No	No		78	8	11	9	36	22	1	22	18	0.947368421	18	24	1	24	18	1	18	12	0.705882353	12	11	0.611111111	11	15	1	15	11	0.611111111	11
459	11	Male	No	Yes	Suspected Processing Difficulties	85	9	0	2	28	24	0.923076923	24	16	0.888888889	16	23	0.958333333	23	14	0.823529412	14	13	0.619047619	13	8	0.470588235	-9999	10	0.714285714	10	11	0.611111111	11
460	11	Male	No	No		81	9	11	5	39	17	0.944444444	17	11	0.916666667	11	12	0.6	12	16	1	16	13	0.928571429	13	8	0.8	8	18	0.580645161	18	14	0.933333333	14
461	11	Male	No	No		84	8	15	8	39	19	1	19	17	0.944444444	17	18	1	18	21	1	21	18	0.947368421	18	13	0.8125	13	18	1	18	12	0.857142857	12
462	11	Male	No	No		81	7	11	4	36	18	1	18	14	1	14	21	0.84	21	18	1	18	13	0.764705882	13	14	0.518518519	14	11	0.458333333	-9999	11	0.392857143	-9999
463	11	Male	No	No		86	8	16	9	37	21	1	21	18	1	18	18	1	18	14	1	14	11	0.916666667	11	14	0.875	14	19	1	19	11	0.6875	11
464	11	Male	No	No		79	7	15	4	33	20	0.833333333	20	13	0.722222222	13	25	1	25	10	0.555555556	10	10	0.555555556	10	8	0.444444444	-9999	11	0.458333333	-9999	6	0.5	6
465	11	Male	No	No		84	-9999	6	9	33	12	0.857142857	12	1	-9999	-9999	19	1	19	11	0.55	11	3	1	3	-9999	-9999	-9999	-9999	-9999	-9999	-9999	-9999	-9999
466	11	Male	No	No		77	8	8	0	38	17	1	17	12	1	12	23	1	23	4	0.307692308	-9999	9	0.9	9	10	0.833333333	10	18	1	18	11	0.6875	11
467	11	Male	No	No		80	8	-9999	6	34	12	1	12	11	1	11	12	1	12	10	0.833333333	10	11	1	11	5	0.555555556	5	9	0.818181818	9	5	0.416666667	-9999
468	11	Male	No	No		86	5	29	9	38	27	1	27	21	0.913043478	21	24	1	24	15	0.714285714	15	18	0.75	18	13	0.722222222	13	19	0.863636364	19	9	0.45	-9999
469	11	Male	No	No		85	9	12	5	36	15	0.652173913	15	11	0.44	-9999	27	0.931034483	27	8	0.266666667	-9999	19	0.513513514	19	8	0.347826087	-9999	17	0.68	17	11	0.55	11
470	11	Male	No	No		82	9	34	17	35	17	0.894736842	17	15	0.9375	15	24	1	24	19	1	19	14	0.823529412	14	10	0.666666667	10	18	1	18	12	0.8	12
471	11	Male	No	No		84	10	12	4	37	18	1	18	14	0.777777778	14	22	0.916666667	22	9	0.5	9	8	0.666666667	8	15	0.625	15	16	0.666666667	16	10	0.416666667	-9999
473	2	Female	No	No		78	7	10	7	36	27	1	27	24	1	24	25	1	25	23	0.958333333	23	14	0.636363636	14	7	0.583333333	7	15	0.833333333	15	11	0.647058824	11
474	2	Male	Yes	No		85	9	-9999	8	35	32	0.842105263	32	17	0.944444444	17	34	1	34	18	0.9	18	24	0.648648649	24	20	0.714285714	20	22	0.611111111	22	14	0.4375	-9999
475	2	Male	No	No		75	8	17	13	39	20	1	20	19	0.904761905	19	25	1	25	16	0.888888889	16	16	0.842105263	16	11	0.846153846	11	16	0.888888889	16	11	0.647058824	11
476	2	Male	No	No	Note child has history of speech therapy (8 months at age 4)	87	11	11	8	34	22	0.88	22	17	0.85	17	25	1	25	24	1	24	19	0.826086957	19	8	0.444444444	-9999	21	0.84	21	5	0.263157895	-9999
477	2	Female	No	No		73	9	14	8	37	24	0.923076923	24	13	0.619047619	13	19	0.95	19	8	0.266666667	-9999	16	0.533333333	16	11	0.458333333	-9999	21	0.807692308	21	7	0.291666667	-9999
478	2	Female	No	No	Note on record child has mild mispronunication of some consonants - awaiting report from speech path	79	7	9	10	36	21	1	21	10	0.909090909	10	18	1	18	4	0.16	-9999	11	0.47826087	-9999	16	0.64	16	10	0.909090909	10	7	0.388888889	-9999
479	2	Male	No	No	Note on record of speech concerns but no further info	80	9	8	6	35	23	1	23	20	1	20	23	0.958333333	23	18	0.692307692	18	19	0.791666667	19	18	0.75	18	20	0.833333333	20	18	0.72	18
480	2	Female	No	No	Note on record child saw speech path for 4 sessions in 2015 for help with 'k' sound	76	9	7	6	34	12	1	12	12	1	12	18	1	18	13	1	13	12	0.923076923	12	8	1	8	12	1	12	2	0.222222222	-9999
481	2	Female	No	No		75	4	7	7	39	22	1	22	20	0.869565217	20	30	1	30	6	0.333333333	-9999	18	0.75	18	15	0.625	15	16	0.888888889	16	10	0.4	-9999
482	2	Male	No	No		85	8	12	11	36	21	1	21	15	0.833333333	15	18	1	18	9	0.5	9	16	0.8	16	3	1	3	24	0.923076923	24	3	0.375	-9999
483	2	Female	No	No		85	8	8	6	32	23	0.766666667	23	22	0.916666667	22	23	0.575	23	14	0.583333333	14	14	0.636363636	14	4	0.666666667	4	21	0.525	21	21	0.525	21
484	2	Male	No	No		85	10	14	9	39	19	0.703703704	19	12	0.8	12	9	0.5	9	11	0.34375	-9999	8	0.470588235	-9999	10	0.588235294	10	14	0.56	14	14	0.583333333	14
485	2	Female	No	No		81	9	7	9	36	22	0.916666667	22	14	0.466666667	-9999	27	1	27	23	0.676470588	23	24	0.774193548	24	18	0.620689655	18	26	0.684210526	26	15	0.441176471	-9999
486	2	Female	No	No		82	9	14	12	34	18	1	18	15	1	15	14	1	14	18	1	18	8	0.666666667	8	11	0.611111111	11	16	1	16	10	0.666666667	10
487	2	Male	No	No		83	10	18	14	32	29	0.852941176	29	31	0.794871795	31	28	1	28	27	0.75	27	18	0.75	18	13	0.5	13	21	0.7	21	10	0.344827586	-9999
488	2	Female	No	No		77	7	11	10	37	25	1	25	16	0.8	16	24	1	24	18	1	18	15	0.714285714	15	11	0.611111111	11	27	1	27	9	0.5	9
489	2	Male	No	Yes	ADHD/ASD	89	9	9	4	36	-9999	-9999	-9999	-9999	-9999	-9999	-9999	-9999	-9999	-9999	-9999	-9999	-9999	-9999	-9999	-9999	-9999	-9999	-9999	-9999	-9999	-9999	-9999	-9999
490	2	Male	No	No		85	9	35	20	38	26	0.928571429	26	20	1	20	27	1	27	21	1	21	20	0.714285714	20	12	0.631578947	12	21	0.84	21	14	0.608695652	14
491	2	Male	No	No		75	9	6	-9999	-9999	-9999	-9999	-9999	-9999	-9999	-9999	-9999	-9999	-9999	-9999	-9999	-9999	-9999	-9999	-9999	-9999	-9999	-9999	-9999	-9999	-9999	-9999	-9999	-9999
492	2	Male	No	No		79	9	8	5	30	13	0.684210526	13	5	0.555555556	5	5	0.384615385	-9999	7	0.466666667	-9999	7	0.583333333	7	10	0.769230769	10	15	0.681818182	15	2	0.333333333	-9999
493	2	Female	No	No		84	9	17	9	40	25	0.961538462	25	13	0.464285714	-9999	24	1	24	19	0.791666667	19	22	0.75862069	22	15	0.625	15	22	0.916666667	22	10	0.416666667	-9999
494	2	Male	No	No		82	10	7	7	36	24	0.888888889	24	17	1	17	16	0.8	16	22	1	22	11	0.733333333	11	11	0.578947368	11	15	0.517241379	15	9	0.5	9
495	2	Female	No	No		82	6	10	5	35	22	1	22	18	1	18	6	1	6	15	0.833333333	15	22	0.916666667	22	9	0.75	9	16	1	16	8	0.615384615	8
496	2	Female	No	No		87	8	5	7	38	11	0.916666667	11	9	0.75	9	11	0.785714286	11	11	0.916666667	11	7	0.583333333	7	6	0.545454545	6	1	0.166666667	-9999	9	0.692307692	9
497	2	Female	No	No		78	4	12	7	36	20	1	20	23	1	23	18	1	18	21	0.954545455	21	15	0.681818182	15	19	0.678571429	19	17	0.944444444	17	13	0.464285714	-9999
498	2	Male	No	No	Note on record child was taken to see speech path once as concerns over late talking	75	9	13	12	38	28	0.933333333	28	22	0.6875	22	27	0.964285714	27	18	0.947368421	18	8	0.615384615	8	16	0.571428571	16	19	0.730769231	19	14	0.736842105	14
499	2	Male	No	No		78	7	10	9	38	25	0.862068966	25	9	0.6	9	24	1	24	3	0.5	3	22	0.814814815	22	11	0.611111111	11	21	1	21	6	0.3	-9999
500	2	Female	No	No		82	8	9	9	19	12	1	12	14	1	14	22	1	22	12	1	12	6	1	6	7	0.875	7	15	0.9375	15	4	0.666666667	4
501	2	Female	No	No		77	8	8	9	40	12	1	12	6	0.4	-9999	18	1	18	18	1	18	10	0.833333333	10	14	0.777777778	14	11	0.916666667	11	9	0.75	9
502	2	Male	No	No		83	8	-9999	-9999	-9999	19	1	19	16	0.695652174	16	22	0.956521739	22	13	0.684210526	13	19	0.863636364	19	6	0.428571429	-9999	17	1	17	5	0.25	-9999
503	2	Male	No	No		78	8	8	6	36	2	1	2	6	1	6	1	1	1	7	1	7	8	1	8	9	1	9	9	1	9	6	0.857142857	6
504	2	Female	No	No		78	5	7	5	36	17	0.566666667	17	12	0.413793103	-9999	14	0.482758621	-9999	7	0.411764706	-9999	6	0.428571429	-9999	15	0.416666667	-9999	10	0.416666667	-9999	14	0.56	14
505	2	Male	No	No		80	10	30	20	38	23	0.958333333	23	19	1	19	24	1	24	17	1	17	16	0.888888889	16	10	0.833333333	10	17	1	17	11	0.647058824	11
507	2	Female	No	Yes	Speech/language impairment	77	8	10	10	36	18	1	18	18	1	18	24	1	24	14	0.933333333	14	6	0.75	6	12	0.666666667	12	13	0.764705882	13	7	0.583333333	7
508	2	Male	Yes	No		76	9	10	8	36	16	1	16	18	1	18	24	1	24	19	0.863636364	19	14	0.777777778	14	13	0.8125	13	11	0.846153846	11	8	0.470588235	-9999
509	2	Female	No	No		79	9	8	9	32	16	0.727272727	16	14	0.583333333	14	22	0.916666667	22	13	0.541666667	13	17	0.708333333	17	12	0.666666667	12	-9999	-9999	-9999	-9999	-9999	-9999
510	2	Female	No	No		82	9	4	5	32	13	0.866666667	13	14	0.777777778	14	23	0.958333333	23	7	0.583333333	7	9	0.473684211	-9999	14	0.777777778	14	13	0.722222222	13	8	0.444444444	-9999
511	2	Female	No	Yes	Speech path noted on report but no further details	76	8	6	4	36	10	1	10	10	0.909090909	10	14	1	14	8	0.727272727	8	7	0.777777778	7	8	0.8	8	9	0.818181818	9	3	0.230769231	-9999
512	2	Female	No	No		83	8	11	10	40	30	1	30	20	0.952380952	20	33	1	33	3	0.166666667	-9999	22	0.916666667	22	19	0.791666667	19	18	1	18	8	0.444444444	-9999
513	2	Female	No	No		79	10	16	9	39	32	0.914285714	32	21	0.677419355	21	31	1	31	18	0.9	18	16	0.8	16	16	0.5	16	11	0.423076923	-9999	25	0.892857143	25
515	2	Female	No	No		81	6	10	4	33	12	1	12	20	0.833333333	20	2	0.333333333	-9999	13	1	13	10	0.625	10	13	0.65	13	20	0.833333333	20	10	0.555555556	10
516	2	Male	No	No		75	8	13	4	34	16	0.64	16	17	0.739130435	17	12	0.666666667	12	15	0.535714286	15	17	0.566666667	17	11	0.916666667	11	14	0.666666667	14	9	0.529411765	9
517	2	Female	No	No		85	8	14	9	40	-9999	-9999	-9999	-9999	-9999	-9999	-9999	-9999	-9999	-9999	-9999	-9999	-9999	-9999	-9999	-9999	-9999	-9999	-9999	-9999	-9999	-9999	-9999	-9999
518	2	Male	No	No		79	9	12	10	40	20	0.952380952	20	19	0.904761905	19	30	1	30	18	1	18	19	0.95	19	9	0.75	9	17	0.62962963	17	12	0.571428571	12
519	2	Male	No	Yes	Speech/language impairment	77	7	15	9	38	13	0.541666667	13	7	0.538461538	7	16	0.888888889	16	9	0.692307692	9	5	0.5	5	7	0.7	7	11	0.916666667	11	10	0.526315789	10
521	2	Male	No	No		86	10	4	4	37	26	1	26	10	0.833333333	10	8	1	8	7	0.7	7	10	0.833333333	10	9	0.6	9	13	1	13	3	0.25	-9999
522	2	Male	No	No		85	8	3	0	33	6	0.857142857	6	10	1	10	8	0.888888889	8	14	0.777777778	14	9	0.75	9	6	0.5	6	11	0.916666667	11	7	0.583333333	7
523	2	Male	No	No		84	7	7	5	40	16	0.761904762	16	17	0.944444444	17	24	1	24	18	1	18	15	0.5	15	15	0.5	15	17	0.472222222	-9999	14	0.466666667	-9999
524	2	Female	No	No		74	3	5	3	38	22	1	22	21	1	21	27	1	27	21	1	21	14	0.777777778	14	14	0.777777778	14	16	0.888888889	16	18	0.9	18
525	2	Female	No	Yes	speech pathologist for speaking at an age appropriate level	84	10	15	10	38	-9999	-9999	-9999	-9999	-9999	-9999	-9999	-9999	-9999	-9999	-9999	-9999	-9999	-9999	-9999	-9999	-9999	-9999	-9999	-9999	-9999	-9999	-9999	-9999
526	2	Male	No	Yes	Ear problems	75	7	8	7	28	10	0.625	10	12	0.8	12	14	0.777777778	14	12	0.8	12	14	0.875	14	10	0.833333333	10	7	0.583333333	7	5	0.384615385	-9999
527	2	Female	No	No		76	6	9	5	39	20	0.909090909	20	11	1	11	15	1	15	15	0.833333333	15	16	1	16	12	0.857142857	12	17	0.739130435	17	5	0.3125	-9999
528	2	Female	No	No		85	9	8	9	32	24	0.888888889	24	18	0.692307692	18	30	1	30	14	0.777777778	14	15	0.833333333	15	20	0.869565217	20	21	0.7	21	10	0.526315789	10
529	2	Male	No	No		82	7	16	10	31	20	1	20	14	1	14	21	0.875	21	19	1	19	12	1	12	7	1	7	18	1	18	4	0.571428571	4
530	2	Male	No	No		84	8	11	6	37	20	0.952380952	20	18	0.75	18	18	1	18	16	0.842105263	16	13	0.722222222	13	16	0.695652174	16	17	0.894736842	17	15	0.625	15
531	2	Male	No	No		83	10	14	8	35	21	0.954545455	21	18	1	18	20	1	20	8	0.666666667	8	7	0.777777778	7	14	0.875	14	13	0.866666667	13	10	0.769230769	10
532	2	Female	No	No		88	9	1	1	24	12	0.461538462	-9999	8	0.666666667	8	5	0.294117647	-9999	12	0.545454545	12	9	0.5	9	7	0.583333333	7	8	0.444444444	-9999	15	0.5	15
533	2	Female	No	No		85	7	12	9	40	18	1	18	20	0.952380952	20	24	1	24	16	0.941176471	16	11	0.611111111	11	13	0.764705882	13	22	0.88	22	13	0.866666667	13
534	2	Male	No	No		80	10	9	5	40	24	0.923076923	24	15	0.5	15	24	1	24	15	0.833333333	15	10	0.454545455	-9999	17	0.566666667	17	11	0.458333333	-9999	13	0.371428571	-9999
535	2	Female	No	No		82	10	18	9	39	23	1	23	16	0.888888889	16	25	1	25	16	1	16	19	0.904761905	19	19	0.904761905	19	22	1	22	11	0.611111111	11
536	2	Female	No	No		90	10	11	6	38	20	0.833333333	20	15	0.625	15	29	0.966666667	29	11	0.916666667	11	18	1	18	17	0.607142857	17	19	0.791666667	19	7	0.466666667	-9999
537	2	Male	No	No		83	8	7	7	-9999	16	0.941176471	16	7	0.777777778	7	19	1	19	12	0.857142857	12	11	0.647058824	11	7	0.875	7	19	1	19	4	0.333333333	-9999
538	2	Male	No	No		74	10	10	6	-9999	11	1	11	11	1	11	11	1	11	9	0.75	9	12	1	12	10	0.909090909	10	12	1	12	5	0.454545455	-9999
539	2	Male	No	No		78	-9999	14	4	40	-9999	-9999	-9999	-9999	-9999	-9999	-9999	-9999	-9999	12	1	12	10	0.769230769	10	-9999	-9999	-9999	12	0.857142857	12	11	0.916666667	11
540	2	Female	No	No		85	10	10	7	40	22	0.956521739	22	17	0.894736842	17	14	0.777777778	14	21	0.84	21	14	0.583333333	14	8	0.363636364	-9999	14	0.777777778	14	11	0.5	11
542	2	Female	No	Yes	eye problems	76	9	3	3	33	18	1	18	13	0.722222222	13	18	1	18	4	0.222222222	-9999	9	0.642857143	9	11	0.392857143	-9999	11	0.458333333	-9999	7	0.538461538	7
543	2	Male	No	No		80	9	13	3	36	27	1	27	19	1	19	28	1	28	11	0.785714286	11	6	1	6	-9999	-9999	-9999	14	1	14	7	0.4375	-9999
545	2	Female	No	No		82	7	4	3	33	27	0.818181818	27	23	0.638888889	23	18	0.666666667	18	9	0.310344828	-9999	18	0.5	18	13	0.590909091	13	12	0.666666667	12	8	0.444444444	-9999
546	2	Female	No	No		75	8	9	2	32	21	0.875	21	18	0.75	18	26	0.962962963	26	4	0.333333333	-9999	27	0.9	27	18	0.75	18	24	1	24	4	0.363636364	-9999
547	2	Female	No	No		85	9	11	9	36	21	0.875	21	22	0.733333333	22	29	1	29	14	0.666666667	14	22	0.916666667	22	12	0.571428571	12	23	0.92	23	7	0.368421053	-9999
548	2	Male	No	No		74	7	5	6	32	10	0.666666667	10	3	0.333333333	-9999	6	0.6	6	4	0.571428571	4	12	0.857142857	12	6	0.333333333	-9999	9	0.9	9	3	0.25	-9999
549	2	Female	No	Yes	sensory sensitive	85	7	11	5	37	12	1	12	9	1	9	17	1	17	10	0.769230769	10	10	0.909090909	10	5	0.625	5	14	0.875	14	5	0.714285714	5
550	2	Female	No	No		88	9	14	3	38	13	1	13	10	1	10	17	1	17	10	0.909090909	10	9	0.9	9	10	1	10	13	1	13	6	0.6	6
551	2	Female	No	No		75	8	7	9	30	22	0.88	22	19	0.863636364	19	25	1	25	10	0.555555556	10	13	0.866666667	13	13	0.590909091	13	11	0.6875	11	16	0.888888889	16
552	2	Female	No	No		78	9	17	9	38	15	0.833333333	15	11	0.611111111	11	23	1	23	9	0.6	9	13	0.866666667	13	10	0.588235294	10	18	1	18	4	0.235294118	-9999
553	2	Female	No	No		88	10	9	6	33	9	0.75	9	9	0.75	9	6	0.545454545	6	13	1	13	7	0.538461538	7	10	0.909090909	10	3	0.5	3	7	0.7	7
554	2	Male	No	No		91	-9999	8	5	26	9	0.9	9	7	0.388888889	-9999	12	1	12	9	0.5	9	8	0.470588235	-9999	14	1	14	10	0.434782609	-9999	10	0.666666667	10
555	2	Male	No	No		84	8	16	13	37	-9999	-9999	-9999	-9999	-9999	-9999	-9999	-9999	-9999	-9999	-9999	-9999	-9999	-9999	-9999	-9999	-9999	-9999	-9999	-9999	-9999	-9999	-9999	-9999
556	2	Male	No	No		78	9	10	8	34	14	0.933333333	14	7	1	7	17	1	17	10	0.833333333	10	10	0.714285714	10	8	0.571428571	8	11	0.846153846	11	5	0.833333333	5
558	2	Male	No	No		80	10	9	4	33	18	0.9	18	17	0.80952381	17	19	0.76	19	1	0.038461538	-9999	16	0.592592593	16	17	0.566666667	17	20	0.666666667	20	6	0.25	-9999
559	2	Female	No	Yes	occupational therapy	75	8	16	-9999	-9999	-9999	-9999	-9999	-9999	-9999	-9999	-9999	-9999	-9999	-9999	-9999	-9999	-9999	-9999	-9999	-9999	-9999	-9999	-9999	-9999	-9999	-9999	-9999	-9999
560	2	Female	No	No		82	7	7	7	39	28	0.965517241	28	22	0.916666667	22	24	1	24	7	1	7	3	0.75	3	11	0.423076923	-9999	13	1	13	10	0.416666667	-9999
561	2	Female	No	No		74	8	9	9	38	7	1	7	6	0.5	6	5	0.833333333	5	18	1	18	12	1	12	4	0.666666667	4	14	1	14	10	0.833333333	10
562	2	Male	No	No		88	7	-9999	7	37	13	0.541666667	13	13	0.433333333	-9999	21	0.875	21	6	0.260869565	-9999	4	0.571428571	4	6	0.4	-9999	10	0.555555556	10	10	0.416666667	-9999
563	2	Male	No	No		86	7	12	7	36	18	1	18	18	1	18	18	1	18	18	1	18	11	0.916666667	11	9	0.75	9	19	1	19	5	0.714285714	5
564	2	Male	No	Yes	Some speech delays. Attending regular fortnightly 45min speech therapy appts since oct 2014.	82	8	4	-9999	14	11	1	11	10	1	10	12	1	12	16	1	16	6	1	6	5	1	5	3	0.75	3	8	0.727272727	8
565	2	Female	No	No		80	10	19	1	38	27	0.964285714	27	22	0.956521739	22	30	0.967741935	30	22	0.956521739	22	17	0.739130435	17	17	0.85	17	28	0.933333333	28	9	0.36	-9999
566	2	Female	No	Yes	Grommets	82	8	9	5	38	16	0.888888889	16	8	0.444444444	-9999	20	0.833333333	20	3	0.15	-9999	17	0.772727273	17	12	0.5	12	11	0.47826087	-9999	10	0.555555556	10
567	2	Male	No	No		79	9	6	5	35	17	0.944444444	17	6	0.4	-9999	13	1	13	8	0.4	-9999	15	0.714285714	15	10	0.416666667	-9999	13	0.684210526	13	8	0.571428571	8
568	2	Male	No	No		87	7	7	6	36	15	0.75	15	12	0.666666667	12	30	1	30	20	0.869565217	20	8	0.32	-9999	13	0.541666667	13	20	1	20	10	0.454545455	-9999
569	2	Male	No	No		79	-9999	9	4	31	22	0.956521739	22	12	0.75	12	18	1	18	15	0.681818182	15	4	0.571428571	4	2	0.166666667	-9999	7	0.583333333	7	9	0.75	9
570	4	Female	No	No		78	8	11	4	38	14	1	14	21	1	21	24	1	24	6	0.461538462	-9999	15	0.9375	15	8	0.421052632	-9999	18	1	18	6	0.5	6
571	4	Male	Yes	No		76	8	10	7	30	15	0.789473684	15	17	0.944444444	17	16	0.941176471	16	6	0.333333333	-9999	6	0.375	-9999	13	0.8125	13	11	0.647058824	11	10	0.666666667	10
572	4	Female	No	No		75	8	10	16	39	21	1	21	18	1	18	24	1	24	11	0.916666667	11	17	0.944444444	17	17	0.944444444	17	13	0.8125	13	11	0.611111111	11
573	4	Female	No	No		87	9	15	7	38	28	0.933333333	28	23	0.766666667	23	28	0.933333333	28	8	0.296296296	-9999	23	0.638888889	23	12	0.5	12	21	0.7	21	12	0.3	-9999
575	10	Male	No	No		85	8	10	2	40	9	1	9	8	1	8	13	0.928571429	13	8	0.666666667	8	10	1	10	11	0.916666667	11	5	0.555555556	5	9	0.75	9
576	11	Female	No	No		85	8	14	7	38	23	0.958333333	23	23	1	23	24	1	24	20	1	20	19	0.826086957	19	12	0.666666667	12	21	0.875	21	13	0.684210526	13
577	11	Male	No	No		88	-9999	6	2	35	19	1	19	18	1	18	18	1	18	3	0.428571429	-9999	6	1	6	5	0.357142857	-9999	16	0.888888889	16	5	0.277777778	-9999
578	8	Female	No	Yes	Hearing Impaired	80	8	12	6	35	15	1	15	16	0.941176471	16	12	1	12	14	1	14	12	1	12	8	0.8	8	15	1	15	9	0.529411765	9
579	8	Female	Yes	No		77	-9999	8	7	-9999	12	0.923076923	12	10	0.833333333	10	10	1	10	5	0.833333333	5	5	0.833333333	5	6	0.6	6	6	0.857142857	6	13	0.866666667	13
580	1	Male	No	No	Repeating Prep	81	-9999	1	0	-9999	-9999	-9999	-9999	-9999	-9999	-9999	-9999	-9999	-9999	-9999	-9999	-9999	-9999	-9999	-9999	-9999	-9999	-9999	-9999	-9999	-9999	-9999	-9999	-9999
581	11	Female	No	No		84	7	10	10	40	39	0.975	39	20	0.909090909	20	39	0.975	39	24	1	24	24	0.8	24	18	0.6	18	26	0.684210526	26	5	0.357142857	-9999
